# Supplementary material for: Flower Mapping in Grasslands With Drones and Deep Learning
Source: Front Plant Sci. 2022 Feb 9;12:774965. doi: 10.3389/fpls.2021.774965 (PMC8864122; doi:10.3389/fpls.2021.774965)
Supplement: Supplementary file 1 [file Data_Sheet_1.ZIP]

Archive with 14 entries (13 files):
- Flower mapping - research article_r1/
- Flower mapping - research article_r1/abstract.tex
- Flower mapping - research article_r1/confusion_matrix.tex
- Flower mapping - research article_r1/discussion.tex
- Flower mapping - research article_r1/format.bst
- Flower mapping - research article_r1/introduction.tex
- Flower mapping - research article_r1/main.tex
- Flower mapping - research article_r1/mee.bst
- Flower mapping - research article_r1/mee.dbj
- Flower mapping - research article_r1/method.tex
- Flower mapping - research article_r1/references.bib
- Flower mapping - research article_r1/results.tex
- Flower mapping - research article_r1/supplement.tex
- Flower mapping - research article_r1/titlepage.tex
