# Supplementary material for: Flower Mapping in Grasslands With Drones and Deep Learning
Source: Front Plant Sci. 2022 Feb 9;12:774965. doi: 10.3389/fpls.2021.774965 (PMC8864122; doi:10.3389/fpls.2021.774965)
Supplement: Supplementary file 1 [file Data_Sheet_1.ZIP › Flower mapping - research article_r1/confusion_matrix.tex]

 & \rotatebox[origin=c]{90}{\textbf{\textit{A. vulneraria}}} & \rotatebox[origin=c]{90}{\textbf{\textit{C. jacea}}} &  \rotatebox[origin=c]{90}{\textbf{\textit{C. biennis}}} & \rotatebox[origin=c]{90}{\textbf{\textit{D. carthusianorum}}} & \rotatebox[origin=c]{90}{\textbf{\textit{G. mollugo}}} & \rotatebox[origin=c]{90}{\textbf{\textit{K. arvensis}}} & \rotatebox[origin=c]{90}{\textbf{\textit{L. vulgare}}} & \rotatebox[origin=c]{90}{\textbf{\textit{L. corniculatus}}} & \rotatebox[origin=c]{90}{\textbf{\textit{O. viciifolia}}} & \rotatebox[origin=c]{90}{\textbf{\textit{P. vulgaris}}} & \rotatebox[origin=c]{90}{\textbf{\textit{Ranunculus} species}} & \rotatebox[origin=c]{90}{\textbf{\textit{R. alectorolophus}}} & \rotatebox[origin=c]{90}{\textbf{\textit{S. pratensis}}} & \rotatebox[origin=c]{90}{\textbf{\textit{T. pratense}}} & \rotatebox[origin=c]{90}{\textbf{False Negatives}}\\
\hline
\textbf{\textit{A. vulneraria}} & \color{ForestGreen}\textbf{1} & - & - & - & - & - & - & \color{Brown}\textbf{3} & - & - & - & - & - & - & \color{Orange}\textbf{2} \\
\textbf{\textit{C. jacea}} & - & \color{ForestGreen}\textbf{27} & - & - & - & \color{Brown}\textbf{17} & - & - & - & \color{Brown}\textbf{1} & - & - & \color{Brown}\textbf{3} & \color{Brown}\textbf{3} & \color{Orange}\textbf{2} \\
\textbf{\textit{C. biennis}} & - & - & \color{ForestGreen}\textbf{14} & - & - & - & - & \color{Brown}\textbf{5} & - & - & - & - & - & - & \color{Orange}\textbf{2} \\
\textbf{\textit{D. carthusianorum}} & - & \color{Brown}\textbf{3} & - & \color{ForestGreen}\textbf{8} & - & \color{Brown}\textbf{1} & - & - & \color{Brown}\textbf{10} & - & - & - & - & \color{Brown}\textbf{6} & \color{Orange}\textbf{6} \\
\textbf{\textit{G. mollugo}} & - & - & - & - & \color{ForestGreen}\textbf{8} & - & - & - & - & - & - & - & - & - & \color{Orange}\textbf{8} \\
\textbf{\textit{K. arvensis}} & - & - & - & - & - & \color{ForestGreen}\textbf{412} & \color{Brown}\textbf{1} & - & - & - & - & - & \color{Brown}\textbf{2} & - & \color{Orange}\textbf{23} \\
\textbf{\textit{L. vulgare}} & - & - & \color{Brown}\textbf{1} & - & \color{Brown}\textbf{1} & \color{Brown}\textbf{4} & \color{ForestGreen}\textbf{906} & - & - & - & - & - & \color{Brown}\textbf{1} & - & \color{Orange}\textbf{109} \\
\textbf{\textit{L. corniculatus}} & - & - & \color{Brown}\textbf{6} & - & - & - & \color{Brown}\textbf{1} & \color{ForestGreen}\textbf{877} & - & - & - & - & - & - & \color{Orange}\textbf{142} \\
\textbf{\textit{O. viciifolia}} & - & \color{Brown}\textbf{1} & - & - & - & \color{Brown}\textbf{1} & - & - & \color{ForestGreen}\textbf{45} & - & - & - & - & \color{Brown}\textbf{11} & \color{Orange}\textbf{37} \\
\textbf{\textit{P. vulgaris}} & - & - & - & - & - & - & - & - & - & - & - & - & - & - & - \\
\textbf{\textit{Ranunculus} species} & - & - & - & - & - & - & - & - & - & - & - & - & - & - & - \\
\textbf{\textit{R. alectorolophus}} & - & - & - & - & - & - & - & \color{Brown}\textbf{1} & - & - & - & \color{ForestGreen}\textbf{8} & - & - & \color{Orange}\textbf{17} \\
\textbf{\textit{S. pratensis}} & - & - & - & - & - & - & - & - & - & - & - & - & \color{ForestGreen}\textbf{12} & - & \color{Orange}\textbf{3} \\
\textbf{\textit{T. pratense}} & - & - & - & - & - & \color{Brown}\textbf{1} & - & - & - & - & - & - & - & \color{ForestGreen}\textbf{4} & \color{Orange}\textbf{2} \\
\textbf{False Positives} & \color{Red}\textbf{4} & \color{Red}\textbf{6} & \color{Red}\textbf{17} & - & \color{Red}\textbf{32} & \color{Red}\textbf{24} & \color{Red}\textbf{31} & \color{Red}\textbf{117} & \color{Red}\textbf{3} & - & \color{Red}\textbf{1} & \color{Red}\textbf{5} & \color{Red}\textbf{6} & \color{Red}\textbf{18} & - \\
