# Supplementary material for: Flower Mapping in Grasslands With Drones and Deep Learning
Source: Front Plant Sci. 2022 Feb 9;12:774965. doi: 10.3389/fpls.2021.774965 (PMC8864122; doi:10.3389/fpls.2021.774965)
Supplement: Supplementary file 1 [file Data_Sheet_1.ZIP › Flower mapping - research article_r1/discussion.tex]

\section{Discussion}
\label{sec:discussion}

\subsection{Tablet-assisted Annotations in Vegetation Squares}
\label{sec:discussion_comparison_to_traditional_method}
We evaluated different approaches to map flowers in grasslands. We used manual counting within survey plots as a baseline and compared it with tablet annotations on drone-based aerial images of the survey plots and automated deep-learning-based mapping within the survey plots. The advantage of being able to annotate the images on a tablet is that some flowers can be very hard to distinguish on the images. If one can compare the image with the actual flowers on site, the quality of the training data can be improved, and the number of false annotations is thus minimized. 

Section \ref{sec:traditional_method_vs_tablet_annotations} shows that some flowers had more tablet annotations on the images than were manually counted by an observer within the survey plots. These were flowers of \textit{Leucanthenum vulgare}, \textit{Ranunculus} species, \textit{Knautia arvensis} and \textit{Centaurea jacea}.
An explanation for this finding is that manually counting flowers requires a high level of concentration. Mistakes happen very easily when many flowers are present within a small area. Annotating on an image has the advantage that flowers are marked and therefore the risk of counting a flower twice or overlooking a flower is minimized. On the other hand, some flowers were hardly visible on the drone-based images, and therefore significantly fewer instances were counted in the tablet annotations compared with the manually counted data. \textit{Onobrychis viciifolia}, \textit{Medicago lupulina} and to some extent \textit{Trifolium pratense} fall in this category. The flowers of \textit{Medicago lupulina} were too small to be reliably identifiable on the drone-based images. Those of \textit{Trifolium pratense} and \textit{Onobrychis viciifolia} would be large enough but were often hardly distinguishable from the background.  

\subsection{Performance of the Detection Algorithm}

Whether it is possible to achieve reliable predictions for a certain flower on drone-based images depends on several factors. First, enough training data of the flower in question needs to be available. Our results suggest that with a few hundred instances, good performance can be achieved. Second, also the morphology of the flower has an impact. Flowers such as those of \textit{Galium mollugo} are difficult for an object detection network to predict reliably. The cause seems to be that these flowers can sometimes be very small and, in other cases, multiple instances of the same flower species can cover a large area of partly overlapping inflorescences, making it difficult to separate the single instances. In such cases, it would be interesting to see how an image segmentation network such as U-Net \citep{unet}, which predicts regions (pixels) that belong to a certain class, would perform. Third, the size of a flower should span a certain minimum number of pixels. The good results for \textit{Lotus corniculatus} suggest that a diameter of around 5 to 10 pixels is sufficient. 
Besides, these results are likely to be positively influenced by the distinct color and the strong contrast to the background of \textit{Lotus corniculatus} flowers. Other flowers of similar size such as those of \textit{Onobrychis viciifolia} or \textit{Trifolium pratense} performed significantly worse. These flowers were much harder to distinguish from the background. It is evident that distinguishability (mainly driven by contrast) is the fourth main factor that determines the prediction performance of a network for a particular flower.

Generally, it is advised to scale up all images with objects that are smaller than 40 pixels in diameter by a factor of two to improve the performance of a network \citep{tiny_faces}. This is the case for the vast majority of flowers dealt with in this study. The Faster R-CNN architecture is not designed to detect very small objects such as flowers of just a few pixels in diameter \citep{huang2017speed,small_objects}. Therefore, scaling up the images is an appropriate counter measure that helped to improve our results.

When taking a closer look at the results, we found that a substantial portion of mispredictions that negatively influenced the assessed model performance scores (mAP and F1 score) was not fatal. These mispredictions include, for example, FP predictions that were in fact missing annotations in the ground validation data such as the examples in Fig. \ref{fig:typical_errors}. The FP predictions of flowers that were on the verge of fading also fall in this category. The mispredictions caused by the confusion between single flowers and inflorescences of \textit{Lotus corniculatus} as described in Section \ref{sec:performance_inside_vegetation_squares} were also not severe.  

These mispredictions exemplify the challenges that exist for the training data collection. Even when it is possible to directly compare the image on the tablet with the flowers on site, it is sometimes not clear how to annotate a flower. \textit{Lotus corniculatus} is a good example. Its flowers are often arranged as inflorescences. However, it is not uncommon that there are single flowers that do not belong to the same inflorescence. Because it is often not possible to distinguish the single flowers within an inflorescence, the whole inflorescence is consequently annotated as one flower instance. Unfortunately, there are border cases in which a single flower very close to another inflorescence is annotated as a separate instance in the ground validation but the prediction algorithm includes that flower in the inflorescence and predicts only one bounding box. This situation results in FN predictions for the single flowers very close to each other, as the examples on image c) in Fig. \ref{fig:typical_errors} show. The opposite case that multiple single flowers are predicted separately although they are annotated as an inflorescence with a single bounding box is common as well. The second main problem for \textit{Lotus corniculatus} is that some instances are hardly visible on the images because they are very small. Sometimes they are partly hidden by other vegetation, and occasionally weak motion blur is present and makes it even harder to distinguish between flower and background. This problem also manifests itself in FP and FN predictions. The FP predictions are mainly caused by background areas that look similar to a blurred flower and by real flowers that are not present in the validation annotations [as on image d) in Fig. 4]. The FN predictions are often flowers that are small and hardly distinguishable. As demonstrated on the example of \textit{Lotus corniculatus} in Table \ref{table:full_field_flower_performance}, an average number of flowers per annotation can be calculated from the training data and the manually counted data. This value can then be multiplied with the total number of predictions to get the number of flowers.

Data augmentation options are a convenient way of artificially increasing the amount of training data. One should be careful with applying too many augmentation options. Because the flowers do not span a large number of pixels, they are predicted based on minuscule details. Changing these details too much might be counterproductive. Flips and random box jittering can be applied without hesitation. They do not alter the important details but alter only the orientation or the position of the bounding box. Brightness, contrast and saturation adjustments should be applied moderately. In our experiments, the maximal change rate was a delta of $25\%$.

\subsection{Automated Drone-based Flower Mapping of a Whole Meadow}
\label{sec:full_field_prediction}
\subsubsection{Comparison with Extrapolations from Vegetation Squares}
\label{sec:full_field_prediction_sub1}

For some species, we found differences between the extrapolation from the manual counts within the vegetation squares and the drone-based estimations (Table \ref{table:full_field_flower_performance}). Assuming that the performance of the prediction algorithm on the whole field was similar to the performance within the annotated survey plots, the extrapolation of the manual count data must have been inaccurate. Even when we added $8\%$ to the number of drone-based predictions to compensate for the relatively low recall value of \textit{Leucanthemum vulgare}, the results still had a $47\%$ gap. The extrapolation was based on the manually counted number of flowers, which was less than the number of tablet annotations within the survey plots (as pointed out in Section \ref{sec:traditional_method_vs_tablet_annotations}). If the tablet-based numbers had been taken, the result of the extrapolation would have been an additional $51\%$ higher, making it in total $131\%$ higher than the drone-based prediction.

The main reason for the bad results for \textit{Onobrychis viciifolia} was that its flowers were very hard to distinguish on the drone-based images. The most probable reason for the unsatisfactory results for \textit{Salvia pratensis} was that the amount of training data was too small to accomplish good results. A likely additional reason could be an unrepresentative choice of survey plot locations for these flowers. When these falsely counted numbers are combined with non-optimally chosen survey plot locations, the extrapolations of the manually counted flowers have the potential to be very inaccurate. 

With a reliable flower detection model, the results can be much more accurate than with the extrapolation from the manual counting. Moreover, the drone-based approach has other advantages. The potential to have spatially explicit maps of flowers goes beyond what can be done with the traditional approach of extrapolating the manually counted numbers of flowers within the survey plots. Once a trained network is available, manually labeling the species to train the network is no longer necessary. It is sufficient to fly the drone over the meadow and let the deep learning algorithm predict the species. The prediction time of the trained deep learning network for one square meter is approximately $7.4$ seconds when using a GTX 1080 GPU graphics card \citep{nvidiagtx1080}. By contrast, manually counting the flowers within a survey plot can take between 1 and 10 minutes, depending on the flower density. The predictions of the network have to be controlled by a good botany expert. 


\subsubsection{Practical Considerations}
\label{Practical_Considerations}

Our main test grassland site was around 30 m by 30 m in size. To have enough overlapping images to generate an orthomosaic of this area with a sufficient ground sampling distance, a drone has to fly over the meadow for about 20 minutes. This requirement means that it is difficult to scale this approach to larger areas. A way of overcoming this problem would be to take images with less or no overlap at specific locations and to omit the generation of an orthomosaic. Knowing the flight height and the lens angle of the camera, one can calculate the covered area of the image. Running the prediction algorithm on these sample images would correspond to a stratified or random sampling of a larger area. This approach would also allow a higher flight height. With a longer focal length and eventually with a higher-resolution camera, the same ground sampling distance could be obtained while lowering the chance for potential disturbances of wildlife. 

The advantage of the automated over the manual flower abundance determination approach is that a much larger sample size can be collected. The effort to collect the vegetation data is smaller and more precise. This efficiency allows spending more time on controlling, extrapolating and analyzing the data, which finally yields a better result. What remains to be evaluated is whether the prediction algorithm generates similar results close to the edges of an image as compared with the center. The viewing angle changes across an image and thus alters the appearance of the imaged objects \citep{aasen2018multi,roth2018extracting,aasen2016influence}. Consequently, there could be a degradation in prediction performance. The orthomosaics are created from only the center regions of the single images. 

Various metrics are used to describe a model's performance. Precision, recall, F1 score and mAP all describe a certain aspect of a model's performance. It depends on the application case which metric is most important. Precision and recall can easily be controlled with the minimum confidence parameter. The higher the minimum confidence parameter of the prediction script is set, the higher the precision becomes. Lowering the minimum confidence score increases the recall. For an abundance determination use-case as in this study, a balanced precision-to-recall ratio is advantageous because FN and FP predictions are likely to cancel each other out, and therefore a good estimate of the abundance can be given. The F1 score is mainly determined by precision and recall. The higher these two values are, the higher is the F1 score. A balanced precision-to-recall ratio improves the F1 score even more. Consequently, the F1 score is a good indicator of a model's performance.

We found that phenology impacted the results and that the model did not generalize well when flowers went into senescence. Besides, training a model with images from different ground sampling distances did not yield good performance. These findings suggest that the model does not generalize well over different sizes of the same flower and that keeping the ground sampling distance close to constant is important. However, when we trained the model for different ground sampling distances, the model worked well for a decrease in ground sampling distance down to 5 mm per pixel (Section 4.5; Figure \ref{figure:example_resolution_decrease}). Still, the effect depends on the size of the flower, as shown by the example of \textit{Lotus corniculatus}, for which the performance decreased significantly faster than for the larger flowers of \textit{Leucanthemum vulgare} and \textit{Knautia arvensis}. In the future, the results should be validated in more ways, e.g., by using cross-validation or by testing the models on more unseen test sites as well as including data with different environmental conditions. 

The method developed in this study opens a wide range of use cases beyond the substitution of manual flower counting. Weed control could be realized in a precision agriculture setting. Detecting invasive neophyte plants in difficult-to-access areas could replace manual checks. The multi-temporal abundance maps have the potential to map flowering dynamics quantitatively and spatially, to assess co-occurrence of different flower species and to assess the influence of climate conditions of different years on the abundance. By detecting certain indicator species, conclusions may be drawn about the soil properties. For example, the presence of \textit{Leucanthemum vulgare} is an indicator of nutrient-poor meadows. In the context of quality assessment of meadows in connection with direct payments by the state, drone usage is imaginable. Apart from flowering plant detection, the method can be applied to other areas such as monitoring of wildlife aggregations as described by \cite{nest_counting}. 

For some use cases, it might be beneficial to have real-time detections. The method developed in this study is not designed for that. By using the default configuration of the Faster R-CNN architecture without upscaling the images, the prediction algorithm can be sped up by a factor of four (at least). The drawback is that the accuracy is reduced with increased speed. Nevertheless, for some use cases, this reduction in accuracy might be acceptable. Using a lighter-weight object detection network design such as the single-shot detector architecture \citep{ssd} can deliver further speed-ups. However, the accuracy is expected to be lower than with Faster R-CNN. 


\begin{figure}[!b]
\centering
\includegraphics[width=1.0\textwidth]{figures/prediction.PNG}
\caption{Typical prediction example.}
\label{fig:typical_prediction}
\end{figure}

More training data would have been beneficial to better train the model on underrepresented flowers and catch flowers during their entire phenology. Unfortunately, this was not possible due to the failure of the initially used drone. However, with the now designed framework, new training data can be created and pooled with the current training data to expand the training dataset and allow better predictions in the future. The suite of tools developed in this study is easy to install and can be applied to any sort of object detection problem on aerial images. The time-consuming task of collecting training data by annotating aerial images can be carried out on the FieldAnnotator application for Android or with the widely used LabelMe application for desktop operating systems. The script that copies annotations onto overlapping images can be a powerful way of increasing the amount of training data without major efforts.

\subsection{Very-high resolution remote sensing and deep learning as a new tool for biodiversity monitoring}
\label{wider_context}

Plant diversity can be estimated on different scales and granularity - from space-borne sensors down to in-situ measurements \citep{lausch_linking_2016,cavender-bares_range_2020,wang_remote_2019}. Remote sensing based approaches can not offer the same number of measurable traits as in-site measurements \citep{homolova_review_2013}. On the other hand, remote sensing allows to map traits spatially explicit on larger scales. However, most often these traits are mapped on via proxies such as spectral data. For species identification, this brings some uncertainty since - in particular for objects relatively small to the GSD - the signature of a species can easily be diluted. 
With the advent of very- and ultra-high resolution remote sensing approaches \citep{aasen_quantitative_2018,aasen_remote_nodate} in combination with deep learning, objects can now directly be identified and classified within the data based on their spatial and spectral features. As shown in this study, such approaches hold great promise for diversity monitoring.

Common deep learning network architectures are built two be feed with three band data (commonly RGB). First approaches now also use other spectral bands and even 3D information \citep{nezami_tree_2020} and we expect that these approaches will become more common the more very-high resolution spectral data is available. 
