# Supplementary material for: Flower Mapping in Grasslands With Drones and Deep Learning
Source: Front Plant Sci. 2022 Feb 9;12:774965. doi: 10.3389/fpls.2021.774965 (PMC8864122; doi:10.3389/fpls.2021.774965)
Supplement: Supplementary file 1 [file Data_Sheet_1.ZIP › Flower mapping - research article_r1/introduction.tex]

\section{Introduction}


%\subsection{Motivation}


The service done by pollinators in farmlands is estimated to value more than 150 billion euros a year worldwide \citep{GALLAI2009810}. Their declining numbers \citep{hallmann2017more} motivate many ecologists to study their interplay with the environment. Such studies include the assessment of flower abundance and distribution, which is an extremely time-consuming task. At the same time, quantification of floral resources is an increasingly important topic in ecological research with implications for both theoretical and applied ecological issues \citep{fantinato_patterns_2021,biella_empirical_2020,bergamo_pollination_2020,benadi_frequency_2018}.

Many remote sensing technologies exist to assess plant diversity \citep{cavender-bares_range_2020,wang_remote_2019}.
In the last 10 years, rapid developments in sensor technology and robotics have enhanced the capabilities of unmanned aerial vehicles (UAVs) \citep{doi:10.1890/120150,Pajares:2015:0099-1112:281,doi:10.1111/btp.12454,rs10071091}. Today, it is both technologically possible and financially affordable to take ultra-high spatial resolution images of large areas (several deka-hectares with a ground resolution of 1 cm per pixel). When UAVs are flying at lower height and slower speed, even resolutions of down to millimeters per pixel can be reached. Consequently, UAVs have also been used in many ecological settings. These include invasive species mapping \citep{doi:10.3390/rs10101662,10.3389/fpls.2017.00887,doi:10.1080/01431161.2016.1264030,doi.org/10.1038/s41598-019-53797-9,10.3389/fpls.2018.00293}, wildlife assessment \citep{doi:10.1002/rse2.38,doi:10.1111/2041-210X.12973,doi:10.1111/2041-210X.13298,doi:10.1111/2041-210X.13277,REY2017341} and plant biodiversity estimation \citep{doi:10.1111/j.2041-210X.2011.00158.x}, including object-based species classification \citep{LU201773}. Moreover, UAVs have been used to track spatial patterns in phenology \citep{doi:10.1002/rse2.121} and flowering of invasive species \citep{10.3389/fpls.2018.00293}.

Remote flower mapping in a grassland containing many species is a challenging task because the structures are fine and flowers might be occluded by other plants. Current approaches of automated flower mapping work with image resolutions in the range of centimeters or even meters per pixel \citep{LANDMANN201550,CHEN2019108,rs71013298} and are therefore not suited to detect individual flowers and differentiate between flower species of similar color. Other approaches are tailored to a single species \citep{CAMPBELL201851,jimaging3010002} and are not applicable to a wide range of use cases. 

Recently, deep-learning-based classification methods that are able to utilize the details of ultra-high-resolution image data have been developed. In particular, deep convolutional neural networks (CNNs) have revolutionized image interpretation by improving the accuracy of object detection and classification tasks. A deep CNN is a network with many layers. It takes the pixels of an image as input and, as output, predicts the likelihood for each class label it has been trained on. Internally, it applies thousands of learned filters to all regions of the image and in the end combines them to find the likelihood for each class label. The end-to-end approach of deep learning methods allows automatic detection of important features without human interaction because the networks automatically learn which features are the most important ones. Recently, such approaches have been introduced to detect and count animals \citep{doi:10.1111/2041-210X.13277,REY2017341} and plants \citep{doi:10.1111/2041-210X.13277,doi.org/10.1038/s41598-019-53797-9,OSCO202097} in an ecological context. 

In this article, we present a deep-learning-based method to collect information about flower abundance and distribution in grasslands from drone-based aerial images. To evaluate its performance, we addressed several questions:
%\begin{enumerate}[label=(\roman*)]
%\item Is it possible to identify flowers in aerial images with flowers spanning only a few pixels at a ground resolution of 1.5 mm per pixel using deep CNNs?
%\iffalse
%\item How does the image resolution impact the detection accuracy?
%\fi
%\item How do UAV based automated counts compare to manual in field measurements by an expert?
%\item How does automatically generated flower abundance maps of a whole field compare to an assessment by an expert?
%\end{enumerate}

\begin{enumerate}[label=(\roman*)]

\item How does manual counting of flowers compare with tablet-assisted annotations on high-resolution aerial imagery?
\item How does drone-based, automated deep learning flower counting compare with a manual assessment?
\item How does a drone-based, automated flower mapping of a whole meadow compare with an extrapolation from counting of flowers in distinct sample squares?
\end{enumerate}
