# Supplementary material for: Flower Mapping in Grasslands With Drones and Deep Learning
Source: Front Plant Sci. 2022 Feb 9;12:774965. doi: 10.3389/fpls.2021.774965 (PMC8864122; doi:10.3389/fpls.2021.774965)
Supplement: Supplementary file 1 [file Data_Sheet_1.ZIP › Flower mapping - research article_r1/main.tex]

\documentclass[dvipsnames]{article}
\usepackage[utf8]{inputenc}
\usepackage{setspace}
\usepackage{todonotes}
%%\usepackage{lineno}
\usepackage{endnotes}
\usepackage{hyperref}
\usepackage[scientific-notation=true]{siunitx}
\usepackage{lipsum}
\usepackage{natbib}
\usepackage{enumitem}
\usepackage{longtable}
\usepackage{caption}
\makeatletter
\newcommand\footnoteref[1]{\protected@xdef\@thefnmark{\ref{#1}}\@footnotemark}
\makeatother
\bibpunct{(}{)}{;}{a}{}{;}
\newcolumntype{L}{>{\raggedright\arraybackslash}p}
\newcolumntype{R}{>{\raggedleft\arraybackslash}p}
\newcolumntype{C}{>{\centering\arraybackslash}p}


\doublespacing


\begin{document}


\input{titlepage.tex}

\linenumbers

\newpage
\begin{abstract}
\input{abstract.tex}
\end{abstract}


\section{Keywords}

Aerial Image, Faster R-CNN, Flower Abundance Mapping, Machine Learning, Object Detection, Remote Sensing, Unmanned Aerial Vehicle, Biodiversity


\input{introduction.tex}


\input{method.tex}


\input{results.tex}

\input{discussion.tex}

\section{Acknowledgments}

We thank Bettina Keller and Pascal Kipf, who helped collect the data in the field. Thanks also to Alexander Indermaur, who assisted in the drone flights. Special thanks to Norbert Kirchgessner, who organized the computer setup, Lukas Roth, who assembled the drone of ETH Zürich, and Achim Walter, who hosted Johannes Gallmann in his group during the work. This research was partially funded by the Swiss National Science Foundation (SNSF, grant number 6571210) and supported in the context of the Knowledge project of Agroscope (contract-ID: 655017678).

\section{Author's Contributions}
Helge Aasen, Johannes Gallmann, Matthias Albrecht and Beatrice Schüpbach conceived the ideas and designed the methodology; Johannes Gallmann, together with Katja Jacot from Agroscope, collected the data; Jonas Winizki was responsible for the drone flights and the Agisoft image processing; Johannes Gallmann analyzed the data, programmed the software and led the writing of the manuscript. All authors contributed critically to the drafts and gave final approval for publication. 


\section{Data Availability}

All code as well as documentation of the code and tutorial videos on how to apply the code to new use cases are available on Github (\url{https://github.com/tschutli/Phenotator-Toolbox}). All our data, including images and trained networks, can be found at \url{https://datadryad.org/stash/share/O5OlneE_hOQvhF0BR73XEU1HD0ZChlwWYdxKbAOyHlI}.


% This displays the bibliography for all cited external documents. All references have to be defined in the file references.bib and can then be cited from within this document.

\bibliographystyle{format}
\bibliography{references.bib}

\newpage

%%TC:ignore
\input{supplement.tex}
%%TC:endignore

\end{document}
