# Supplementary material for: Flower Mapping in Grasslands With Drones and Deep Learning
Source: Front Plant Sci. 2022 Feb 9;12:774965. doi: 10.3389/fpls.2021.774965 (PMC8864122; doi:10.3389/fpls.2021.774965)
Supplement: Supplementary file 1 [file Data_Sheet_1.ZIP › Flower mapping - research article_r1/method.tex]

\section{Materials and Methods}


\subsection{Overview}


The proposed method can be divided into the three main phases of data collection (Section \ref{sec:datacollection}), the model training (Section \ref{sec:modeltraining}) and the application to unseen images (Section \ref{sec:application_to_unseen_images}) as depicted in Fig. \ref{fig:overview}. 

\begin{figure}[!b]
\centering
\includegraphics[width=1.0\textwidth]{figures/overview2.png}
\caption{Overview of the proposed method. Gray-colored steps might not be necessary for some use cases. For a comprehensive explanation of the main phases data collection (Section \ref{sec:datacollection}), model training (Section \ref{sec:modeltraining}) and application (Section \ref{sec:application_to_unseen_images}) please refer to the corresponding section.}
\label{fig:overview}
\end{figure}


\subsection{Data Collection}
\label{sec:datacollection}


\subsubsection{Dataset}
\label{sec:dataset}


\begin{table}[!b]
\centering
\scalebox{0.77}{
\begin{tabular}{|L{26mm}|L{26mm}|L{26mm}|L{26mm}|L{26mm}|}


\hline 
\textbf{\textit{Ranunculus} species \space (n = 474)} & \textbf{\textit{Lotus cornicu- latus} (3271)} & \textbf{\textit{Galium mollugo} (659)} & \textbf{\textit{Crepis biennis} (159)} & \textbf{\textit{Centaurea jacea} (805)}    \\
\hline 

-\textit{Ranunculus bulbosus} (442) & -\textit{Lotus corni- culatus} (2926) & -\textit{Galium mollugo} (202) & -\textit{Crepis biennis} (89) & -\textit{Centaurea jacea} (786)  \\

-\textit{Ranunculus friesianus} (8) & -\textit{Lathyrus pratensis} (345) & -\textit{Achillea mille- folium} (338) & -\textit{Leontodon hispidus} (10) & -\textit{Lychnis flos-cuculi} (19)  \\

-\textit{Ranunculus acris} (24) &  & -\textit{Daucus carota} (65) & -\textit{Tragopogon pratensis} (8) &   \\

 &  &  -\textit{Carum carvi} (54) & -\textit{Picris hieracioides} (52) &   \\


\hline 
\end{tabular}
}
\caption{Groups of Plant species that were combined into one group (table header).}
\label{table:flower_combinations}
\end{table}


The dataset on which the method was evaluated consisted of $10000$ annotated flowers. The aerial images were captured at two sites and on five days from a flight height of 19 m and a ground sampling distance of approximately 1.5 mm per pixel. For the collection of the flower dataset, a drone model called Transformer UAV \citep{transformerUAV} and a DJI Matrice 600 PRO \citep{djimatrice600pro} were used. Both drones were programmed to fly along a predefined route such that the area was fully covered and the images had an overlap of $90\%$. Attached to the drone was a Sony ILCE-7RM2 \citep{sonyilce7rm2} camera that took 42.2-megapixel photos in combination with a Zeiss Batis 1.8/85 telephoto lens \citep{zeissbatis}. The weather was sunny on all flight days. One of the two sites has been managed extensively during the last 15 years such that the plant diversity in this meadow was very high. Forty flowering plant species were found between May 23rd and July 3rd of 2019. Approximately half of these species were omitted in the analysis because too few samples (less than 50) were present in the survey plots. As summarized in Table \ref{table:flower_combinations}, some flowers were combined into groups because they had few annotated samples or they looked similar to other flowers. Because the individual flowers within an inflorescence could rarely be identified in the drone-based images, all inflorescences were annotated as one flower instance. Subsequently, when we refer to the term flower, inflorescences were included as well.

\subsubsection{Traditional Data Acquisition}

Traditionally, the most commonly applied method to obtain information about flower abundance in the flowering vegetation of a focal land use area is a direct visual assessment of the flowering vegetation by an observer in the field; the observer counts or estimates the flowers of each flowering plant “by hand” (i.e., manually) within survey plots of appropriate numbers and sizes for the specific study, which are distributed within the area of interest \citep{albrecht2007, Szigeti2016, BARTUAL2019}. In our study, flower types ranged from simple (e.g., Violaceae) to more complex types in which flowers are arranged in clusters of various sizes and shapes (e.g., Apiaceae, Asteraceae). These inflorescences were classified according to \cite{PYWELL2004} and \cite{ BARTUAL2019} and were counted for each flowering dicotyledon plant species in each survey plot. Once the flowers present within the survey plots were counted or estimated, these numbers were extrapolated to the size of the whole area of interest by multiplying the counts by a factor corresponding to the relative size of the plots to the total area of the field. When applied with adequate numbers and sizes of plots, this method has been shown to provide reliable estimates of the abundance of flowers in an area of interest \citep{Szigeti2016}. In the present study, we randomly located 15 survey plots (1 m by 1 m) in the study grassland. This large number of plots was used to account for the typically high heterogeneity in the composition of the flowering plant communities and their spatial distribution in grasslands \citep{BARTUAL2019}. We carried out this traditional approach of manual counting in parallel to each iteration of the drone-based data acquisition method and used it as a baseline.


\subsubsection{Drone-based Data Acquisition}

Because one aim of this study was to carry out a multi-temporal analysis of the flower abundance, we placed ground control points (GCPs) within the test region to geographically align the results of subsequent flights. The placement of the GCPs was simulated with the PhenoFly flight planning tool described by \cite{roth2018phenofly} to get an intuition on how to distribute the GCPs. The GCPs were then distributed across the meadow with a squared layout with the distance between the GCPs ranging between 4 and 7 m. With this setup, one to two GCPs were visible in each image. Each GCP had a size of 0.15 m, which corresponds to approximately 150 pixels. The exact coordinates of all these GCPs were collected with a Differential Global Navigation Satellite System (R10, Trimble Ltd., Sunnyvale, CA) with swipos-GIS/GEO RTK (real-time kinematic) correction (Federal Office of Topography Swisstopo, Wabern, Switzerland), resulting in a horizontal accuracy of 0.008 m and a vertical accuracy of 0.015 m. Later, they were used in the software Agisoft \citep{agisoft} as described below. Having the GCPs in place, the drone was flown along a predefined route across the field.

After the flight, the relative positions and orientation of the aerial images were reconstructed and merged together into a large orthomosaic. An orthomosaic is a visual representation of an area, created from many photos that were stitched together in a geometrically corrected way. We used the Structure from Motion approach \citep{ullman1979interpretation,harwin2012assessing} implemented in the software Agisoft Metashape Version 1.5.3 \citep{agisoft}. Agisoft takes all aerial images as input and aligns them via bundle adjustment. This procedure allows generating a point cloud of the topography of the surveyed area. From the point cloud, a digital surface model was generated to orthorectify the orthomosaic. During orthomosaic generation, we used the option \textit{blending disabled} to prohibit smearing of the original information of the images in the orthomosaic. The orthomosaic was georeferenced based on GCP position. 

Agisoft automatically detects the unique pattern on the GCPs to map the GPS coordinates to each of them. The advantage of providing the positions of the GCPs in the field is that the resulting orthomosaic is georeferenced. 
The georeferenced orthomosaic was later used to display the user's position in the Android application FieldAnnotator and to be able to copy annotations to the single orthorectified images that were georeferenced (see Sections \ref{sec:labelling} and \ref{sec:leverage_overlapping_images} for further information). 

\subsubsection{Annotation}
\label{sec:labelling}

On the georeferenced orthomosaic, the areas of all sample squares were extracted and all flowers annotated. For annotating, we used the program LabelMe \citep{labelme2016} and an Android tablet application called PhenoAnnotator (Fig. \ref{fig:PhenoAnnotator_example}) that we specifically developed for this purpose (for a detailed description, refer to Supplementary Section \ref{sec:tablet_annotation}). The FieldAnnotator can be found at \url{https://github.com/tschutli/Phenotator-Toolbox} or at the Google Play Store. Android tablets were not capable of handling large orthomosaics (around $50000$ times $50000$ pixels for an area of 30 m by 30 m). Therefore, the orthomosaics were tiled into small chunks of 256 times 256 pixels at various zoom levels before these tiles were then imported into the FieldAnnotator application. The resulting annotations were stored in a json file.

\begin{figure}[!b]
\centering
\includegraphics[width=1.0\textwidth]{figures/PhenoAnnotator_example.png}
\caption{Left: Example of area extracted from a sample square to be annotated. Right: Screenshot of the FieldAnnotator during the annotation process. }
\label{fig:PhenoAnnotator_example}
\end{figure}

\subsubsection{Leveraging Overlapping Images}
\label{sec:leverage_overlapping_images}

Because the camera attached to the drone captures a large number of highly overlapping images, the overlapping images can be used to create additional training data with flowers pictured from a slightly different angle on each image. We transferred the geolocation of each flower mapped on one image to the other images. Because grasslands have a very complex structure, some of the copied annotations were slightly shifted within the overlapping images. To correct for the shift, an additional script was written to let the user view and adjust all annotations in the LabelMe application. These slight adjustments of the annotations took significantly less time than annotating the data from scratch.

\subsection{Model Training}
\label{sec:modeltraining}

\subsubsection{Selecting Regions of Interest in Annotated Images}

In case the images were only partly annotated, we developed a script that allows the user to cut out certain regions (polygon shaped) from the images. Only the image pixels within these selected regions were kept while the rest of the image pixels were over-written with black. This procedure ensured that the TensorFlow model \citep{tensorflow2015-whitepaper} did not learn to classify non-annotated flowers as the background class.

\subsubsection{Image Preparation for TensorFlow}

As a result of these preparations, the training data consisted of image files alongside with json files containing the annotations. To prepare the data to be imported into TensorFlow, we first split up the images into tiles. The default tile size was set to 450 times 450 pixels. These image tiles were then upscaled by a factor of two to tiles of 900 times 900 pixels as suggested by \cite{tiny_faces} and as justified in the supplementary material (Supplementary Section \ref{sec:parameter_tuning}). The tiles were overlapping such that flowers positioned on the edge of two tiles were not lost as training data but were always present as a whole in at least one tile. Additionally, all annotations (including point and polygon annotations) were converted to bounding boxes. Finally, the images were split up into training, test and validation sets.

\subsubsection{Neural Network Training}
\label{sec:rcnn_training}

The core of the pipeline consisted of a CNN. We used the Faster R-CNN architecture \citep{faster_rcnn}. This architecture outputs the bounding box coordinates of the objects it recognizes on an input image. The Faster R-CNN architecture requires more computing power than other architectures do, but it has been shown to perform well on aerial and other high-resolution images \citep{carlet2017fast,huang2017speed}. Because the default configuration of the Faster R-CNN architecture is not optimized to detect very small objects \citep{huang2017speed,small_objects} of only a few pixels in diameter (as it is the case for flowers in aerial images), we adjusted some parameters (see Supplementary Section \ref{sec:parameter_tuning} for experiment results on different parameter combinations). Additionally, we used some typical data augmentation techniques to increase the diversity of our dataset, namely, random horizontal and vertical flips, random brightness adjustments, random contrast adjustments, random saturation adjustments and random box jittering\footnote{jittering refers to random changes in some parameters. For an illustrative overview of data augmentation one may refer to https://towardsdatascience.com/tagged/data-augmentation}.

During training, the validation set was used to decide when to change the learning rate and when to stop training. Every 2500 steps, the training was paused and the prediction algorithm followed by the evaluation algorithm was run on the validation set. The learning rate was adjusted if for the last 15000 steps no further improvements were made. After adjusting the learning rate twice, from \num{3E-04} to \num{3E-05} and from \num{3E-05} to \num{3E-06}, the training was stopped if for 15000 steps no improvement on the performance was seen. The number of 15000 steps was chosen empirically based on an evaluation of initial results that showed that no model was further improved after it did not improve for 15000 steps. Reducing the learning rate twice by a factor of 10 was adapted from the Faster R-CNN default configuration. The evaluation metric could be chosen as either the F1 score or the mean average precision (mAP). Section \ref{sec:application_to_unseen_images} further explains the prediction and evaluation processes.


The number of training examples can vary greatly from class to class. Therefore, each class was assigned a weight. The weight was inversely proportional to the number of training examples and influenced the loss function during training. This weighting ensured that the network did not just optimize to detect the most common classes. As a consequence, each mistake on a less common class had a much higher penalty to the loss function. Once a network was fully trained, it was exported as an inference graph. This exported inference graph could then be used by the prediction and evaluation scripts described in Section \ref{sec:application_to_unseen_images}.


\subsection{Application to Unseen Images}
\label{sec:application_to_unseen_images}


\subsubsection{Predictions}

The trained network can be used to make predictions on images of arbitrary size (e.g., orthomosaics) provided they have a ground sampling distance similar to that of the training images. The pipeline handles the tiling of large images as well as the reassembling of the prediction results from the single tiles. Optionally, a region of interest can be selected within an image. As a consequence, only the flower abundance within this region of interest is assessed by the prediction algorithm. 

The prediction algorithm draws the bounding boxes of all detected flowers onto the image and saves the statistics about the flower abundance to a json file. To improve the prediction accuracy, the tiles had an overlap of 100 pixels by default. This overlap ensured that as long as a flower was not larger than 100 pixels in diameter, it was fully visible on at least one tile. Error-prone predictions close to or on the edge of a tile could therefore be ignored because they were fully covered on the adjacent tile. Nevertheless, having this overlap introduced the problem of duplicate predictions. This problem was mitigated by applying non-maximum suppression with an intersection-over-union threshold of $0.3$, similar to the threshold applied by \cite{ozge2019power}, such that for all predictions that had an overlap of more than $30\%$, only the one with the highest confidence score was kept.


\subsubsection{Evaluations}
\label{sec:evaluations}

To evaluate the performance of a model, the predictions on the test set were compared with the validation annotations of the test set. The main metrics of interest were precision and recall. To compute precision and recall values, the true positive (TP), false positive (FP) and false negative (FN) predictions had to be known. To obtain these values, the predictions were sorted by their confidence. Then, all predictions were compared with ground truth bounding boxes of the same label. To compare two bounding boxes, the intersection-over-union ($iou$) formula was used:

\[ iou = \frac{intersection\ area}{area\ of\ union} \]

If the highest $iou$ value was greater than a given threshold value (default of 0.3), the corresponding ground truth box was marked as used and the prediction was marked as TP. If the highest $iou$ value was less than the threshold value, the prediction was marked as FP. After this process was done for each prediction, all ground truth entries that were not marked as used were counted as FN. Having the TP, FP and FN numbers, the precision and recall values were calculated using the following formulas:
\[ precision = \frac{TP}{TP+FP} \]
\[ recall = \frac{TP}{TP+FN} \]

Additionally, we calculated the F1 score as follows:

\[ F1 = 2 \cdot \frac{precision \cdot recall}{precision + recall} \]

The better the precision and recall values, the better is the F1 score. It rates precision and recall equally and reaches its maximum of one at perfect precision and recall. As an alternative to the F1 score, the mAP as defined in the PASCAL Visual Object Classes Challenge Development Kit \citep{everingham2011pascal} was used to rate a model's performance.


\subsubsection{Visualizations}
\label{sec:visualizations}


The pipeline offers various options for visualizing the results. Apart from drawing the predictions as colored bounding boxes onto the images, erroneous predictions can be highlighted. Additionally, heatmaps that visualize the density distribution of the flowers can be generated from the prediction output. The size of the kernel for the flower density mapping is customizable. Optionally, the heatmap can be drawn directly onto the image. The heatmaps can be generated for an individual class or for all classes. If the input images are georeferenced, there is the option to generate one heatmap from a collection of images. If the images are overlapping, the heatmap indicates the average number of flowers found at a particular position. Furthermore, the user can provide the geocoordinates of the upper left and lower right corner of the desired output region. The script will then output a heatmap of exactly that region. This option allows for time series generations. Example results of such time series generations can be viewed in Section \ref{sec:heatmaps}. 


\subsection{Impact of Ground Sampling Distance}

To investigate the impact of different ground sampling distances, the training, test and validation images were first scaled down to the desired ground resolution and then scaled up again to their original resolution. After upscaling, all datasets had the same ground sampling distance as the original images. This procedure ensured that the flowers' sizes (in image pixels) were large enough to be detectable by the Faster R-CNN network architecture and prevented performance losses caused by this problem as described by \cite{tiny_faces}. For each ground resolution, a network was trained and evaluated with the processed training images. 
