# Supplementary material for: Flower Mapping in Grasslands With Drones and Deep Learning
Source: Front Plant Sci. 2022 Feb 9;12:774965. doi: 10.3389/fpls.2021.774965 (PMC8864122; doi:10.3389/fpls.2021.774965)
Supplement: Supplementary file 1 [file Data_Sheet_1.ZIP › Flower mapping - research article_r1/references.bib]

@article{Szigeti2016,
author = {Viktor Szigeti and Ádám Kőrösi and Andrea Harnos and János Nagy and János Kis},
title = {Comparing two methods for estimating floral resource availability for insect pollinators in semi-natural habitats},
journal = {Annales de la Société entomologique de France (N.S.)},
volume = {52},
number = {5},
pages = {289-299},
year  = {2016},
publisher = {Taylor & Francis},
doi = {10.1080/00379271.2016.1261003},

URL = { 
        https://doi.org/10.1080/00379271.2016.1261003
    
},
eprint = { 
        https://doi.org/10.1080/00379271.2016.1261003
    
}

}

@article{PYWELL2004,
title = "Assessing habitat quality for butterflies on intensively managed arable farmland",
journal = "Biological Conservation",
volume = "118",
number = "3",
pages = "313 - 325",
year = "2004",
issn = "0006-3207",
doi = "https://doi.org/10.1016/j.biocon.2003.09.011",
url = "http://www.sciencedirect.com/science/article/pii/S0006320703003690",
author = "R.F Pywell and E.A Warman and T.H Sparks and J.N Greatorex-Davies and K.J Walker and W.R Meek and C Carvell and S Petit and L.G Firbank",
keywords = "Butterfly Monitoring Scheme, Habitat creation, Restoration, Shelter, Field boundaries, Nectar resources, Agri-environment Schemes",
abstract = "The conservation and management of biodiversity requires accurate, repeatable and cost-effective monitoring techniques. In this study, a simple and rapid methodology was employed to measure the quality of different habitats for butterfly species on 10 arable farms in lowland Britain. This habitat monitoring was seven times more rapid than the traditional species-based butterfly monitoring. Data on butterfly abundance were combined with the information gathered on habitat quality at five of the farms using stepwise regression. These models had a consistently high degree of explanatory power for the summary variables of total butterfly abundance and species richness, and the functional groupings of mobile and immobile species. There was good agreement between observed and predicted estimates of species richness and abundance when the models were validated on a further five independent sites. Models to predict the abundance of 11 common butterfly species were also produced. These varied considerably in their predictive power and validity between species. The results clearly demonstrated the beneficial effects of targeted habitat creation for butterflies which is promoted under the Agri-environment Schemes, especially the recently introduced pollen and nectar seed mixtures (WM2) available under the Countryside Stewardship Scheme. The models confirmed the importance of shelter, floristically diverse field margins and the availability of nectar resources from legume species in explaining the abundance of immobile butterfly species in arable landscapes. These sources of nectar and the presence of larval host plants in the crucifer family were important factors in explaining the abundance of mobile species. The results are discussed in terms of the potential of this approach for: (i) assessing habitat quality for butterflies in intensively managed landscapes; (ii) enhancing the value of butterfly monitoring schemes in explaining changes in butterfly abundance at the site and national scale; and (iii) informing habitat management and restoration guidelines for butterfly conservation on arable farmland."
}

@article{BARTUAL2019,
title = "The potential of different semi-natural habitats to sustain pollinators and natural enemies in European agricultural landscapes",
journal = "Agriculture, Ecosystems & Environment",
volume = "279",
pages = "43 - 52",
year = "2019",
issn = "0167-8809",
doi = "https://doi.org/10.1016/j.agee.2019.04.009",
url = "http://www.sciencedirect.com/science/article/pii/S0167880919300969",
author = "Agustín M. Bartual and Louis Sutter and Gionata Bocci and Anna-Camilla Moonen and James Cresswell and Martin Entling and Brice Giffard and Katja Jacot and Philippe Jeanneret and John Holland and Sonja Pfister and Orsolya Pintér and Eve Veromann and Karin Winkler and Matthias Albrecht",
keywords = "Bees, Biodiversity conservation, Conservation biological control, Natural enemies, Pollinators, Semi-natural habitat management, Agroecology, Integrated pest management",
abstract = "Semi-natural habitats (SNH) are vital to sustain pollinators and natural enemies, and the ecosystem services they provide in agroecosystems. However, little is known about the relative importance of different SNH types and their vegetation traits for pollinators and natural enemies. Yet, such knowledge is essential for effective habitat management to promote both functional arthropod groups and associated multiple ecosystem services. We quantified vegetation traits and abundances of pollinators (bees) and natural enemies (predatory flies and parasitic wasps) in 217 SNH differing in type (woody or herbaceous) and shape (linear or areal habitats), for edge and interior locations within each SNH patch with respect to adjacent crops, across 62 agricultural landscapes in four European countries. Pollinators and natural enemies responded distinctively to major SNH types and within-habitat location of SNH: abundance of natural enemies (predatory flies and parasitic wasps) was higher along woody habitat edges than herbaceous SNH or the interior of woody habitats. In contrast, bee abundances, especially of honey bees, were generally higher in areal herbaceous compared to woody SNH. Abundances of both wild bees and managed honey bees were lowest for the interior sampling location in areal woody habitats. These findings reflected divergent key vegetation traits driving pollinator and natural enemy abundances across SNH: bee pollinators increased with herbaceous plant cover and were well predicted by SNH type and the floral abundance of identified key plant trait groups. In contrast, floral abundances of these plant groups were poor predictors of the studied natural enemies, which were better predicted by SNH type and sampling location within SNH. Our findings stress the need to move beyond the simplistic pooling of SNH types and highlight the importance of considering their vegetation traits to more reliably predict pollinators and natural enemies in agroecosystems. They suggest that the floral abundance of key groups of flowering plants is crucial for habitat management to promote bee pollinators, while vegetation-structural traits appear more important for predatory flies and parasitoids. The distinct importance of different SNH types and associated vegetation traits for pollinators and natural enemies calls for agroecosystem management ensuring diverse SNH with complementary vegetation traits to concomitantly foster pollination and pest control services."
}

@article{Albrecht2007,
author = {Albrecht, Matthias and Duelli, Peter and Müller, Christine, and Kleijn, David and Schmid, Bernhard},
title = {The Swiss agri-environment scheme enhances pollinator diversity and plant reproductive success in nearby intensively managed farmland},
journal = {Journal of Applied Ecology},
volume = {44},
number = {4},
pages = {813-822},
keywords = {biodiversity, ecosystem functioning, habitat fragmentation, habitat quality, isolation distance, phytometer, pollinator guild, pollinator size, reproductive success },
doi = {https://doi.org/10.1111/j.1365-2664.2007.01306.x},
url = {https://besjournals.onlinelibrary.wiley.com/doi/abs/10.1111/j.1365-2664.2007.01306.x},
eprint = {https://besjournals.onlinelibrary.wiley.com/doi/pdf/10.1111/j.1365-2664.2007.01306.x},
abstract = {Summary 1 Agri-environment schemes attempt to counteract the loss of biodiversity and associated ecosystem services such as pollination and natural pest control in agro-ecosystems. However, only a few studies have evaluated whether these attempts are successful. 2 We studied the effects of managing meadows according to the prescriptions of ecological compensation areas (ECA), the most widely adopted agri-environment scheme in Switzerland, on both pollinator species richness and abundance, and the reproductive success of plants in nearby intensively managed meadows (IM). 3 We established arrays of four pots, each containing individuals of three insect-pollinated, non-autogamous ‘phytometer’ species (Raphanus sativus, Hypochaeris radicata and Campanula glomerata), in ECA and adjacent IM at increasing distances from the ECA at 13 sites. 4 Species richness and abundance of hoverflies, solitary bees and large-sized pollinators (mainly social bees and butterflies) were significantly higher in ECA than in adjacent IM. Species richness and abundance of small-sized pollinators in IM declined significantly with increasing distance from ECA, whereas large-sized pollinators were not significantly affected by distance. Plant species richness and flower abundance were the major drivers of pollinator species richness and abundance; the area of an ECA had no significant influence. 5 Individual plants of R. sativus and C. glomerata produced more and heavier seeds in ECA than in IM. Furthermore, the number of seeds of these two phytometer species was positively correlated with species richness and abundance of bees. No such effects were observed for individual plants of H. radicata. The number of fruits and seeds per plant of R. sativus in IM decreased with increasing distance from ECA. 6 Synthesis and applications. We conclude that establishing ECA is an effective method of enhancing both pollinator species richness and abundance and pollination services to nearby intensely managed farmland. Our study emphasizes the importance of connectivity between ECA in maintaining diverse pollinator communities and thereby providing pollination services in agricultural landscapes.},
year = {2007}
}


@article{GALLAI2009810,
title = "Economic valuation of the vulnerability of world agriculture confronted with pollinator decline",
journal = "Ecological Economics",
volume = "68",
number = "3",
pages = "810 - 821",
year = "2009",
issn = "0921-8009",
doi = "10.1016/j.ecolecon.2008.06.014",
url = "http://www.sciencedirect.com/science/article/pii/S0921800908002942",
author = "Nicola Gallai and Jean-Michel Salles and Josef Settele and Bernard E. Vaissière",
}

@ARTICLE{10.3389/fpls.2018.00293,
  
AUTHOR={de Sá, Nuno C. and Castro, Paula and Carvalho, Sabrina and Marchante, Elizabete and López-Núñez, Francisco A. and Marchante, Hélia},   
	 
TITLE={Mapping the Flowering of an Invasive Plant Using Unmanned Aerial Vehicles: Is There Potential for Biocontrol Monitoring?},      
	
JOURNAL={Frontiers in Plant Science},      
	
VOLUME={9},      

PAGES={293},     
	
YEAR={2018},      
	  
URL={https://www.frontiersin.org/article/10.3389/fpls.2018.00293},       
	
DOI={10.3389/fpls.2018.00293},      
	
ISSN={1664-462X},   
   
ABSTRACT={Invasion by alien species is a worldwide phenomenon with negative consequences at both natural and production areas. Acacia longifolia is an invasive shrub/small tree well known for its negative ecological impacts in several places around the world. The recent introduction of a biocontrol agent (Trichilogaster acaciaelongifoliae), an Australian bud-galling wasp which decreases flowering of A. longifolia, in Portugal, demands the development of a cost-efficient method to monitor its establishment. We tested how unmanned aerial vehicles (UAV) can be used to map A. longifolia flowering. Our core assumption is as the population of the biocontrol agent increases, its impacts on the reduction of A. longifolia flowering will be increasingly visible. Additionally, we tested if there is a simple linear correlation between the number of flowers of A. longifolia counted in field and the area covered by flowers in the UAV imagery. UAV imagery was acquired over seven coastal areas including frontal dunes, interior sand dunes and pine forests considering two phenological stages: peak and off-peak flowering season. The number of flowers of A. longifolia was counted, in a minimum of 60 1 m<sup>2</sup> quadrats per study area. For each study area, flower presence/absence maps were obtained using supervised Random Forest. The correlation between the number of flowers and the area covered by flowering plants could then be tested. The flowering of A. longifolia was mapped using UAV mounted with RGB and CIR Cannon IXUS/ELPH cameras (Overall Accuracy > 0.96; Cohen’s Kappa > 0.85) varying according to habitat type and flowering season. The correlation between the number of flowers counted and the area covered by flowering was weak (r<sup>2</sup> between 0.0134 and 0.156). This is probably explained, at least partially, by the high variability of A. longifolia in what regards flowering morphology and distribution. The very high accuracy of our approach to map A. longifolia flowering proved to be cost efficient and replicable, showing great potential for detecting the future decrease in flowering promoted by the biocontrol agent. The attempt to provide a low-cost method to estimate A. longifolia flower productivity using UAV failed, but it provided valuable insights on the future steps.}
}

@article{doi:10.1002/rse2.121,
author = {Neumann, Carsten and Behling, Robert and Schindhelm, Anne and Itzerott, Sibylle and Weiss, Gabriele and Wichmann, Matthias and Müller, Jörg},
title = {The colors of heath flowering – quantifying spatial patterns of phenology in Calluna life-cycle phases using high-resolution drone imagery},
journal = {Remote Sensing in Ecology and Conservation},
volume = {6},
number = {1},
pages = {35-51},
keywords = {Calluna vulgaris, flowering phenology, life-cycle phases, unmanned aerial vehicles, heathland management, UAV imagery},
doi = {10.1002/rse2.121},
url = {https://zslpublications.onlinelibrary.wiley.com/doi/abs/10.1002/rse2.121},
eprint = {https://zslpublications.onlinelibrary.wiley.com/doi/pdf/10.1002/rse2.121},
abstract = {Abstract Recent developments in high-resolution ecosystem mapping using unmanned aerial vehicles (UAV) open up promising perspectives for the monitoring of fine-scale vegetation patterns and ecological functioning. In this study, we examine the potential of UAV imagery to track the structural composition and related phenological traits of the dwarf shrub Calluna vulgaris on a former military training area. On a European Natura 2000 heathland site, habitat management is shown to be evaluated on the basis of flowering dynamics and reproductive recovery as a proxy of functional changes that are generated after fire destruction. In particular, we utilize true color camera information and digital surface models to determine the spatiotemporal evolution of Calluna life-cycle phases and flowering phenology 2 years after controlled burning. A stepwise methodological framework is presented that extracts Calluna pixels, spatially separates juvenile and mature life-cycle phases, differentiates between generative and vegetative shoot extension and finally quantifies proportions of flowers, fruits and vegetative growth in two consecutive peak flowering periods. We show that Calluna life-cycle phases can be spatially differentiated in pioneer, building and mature phases in UAV imagery. In the juvenile phase, regeneration from germination is low (<10\%) and sprouting from the stem base dominates recovery patterns after fire management. The study further reveals that the distribution of flowering and fruiting during peak flowering time is spatially heterogeneous with high variations between years. In the fire unaffected mature phase, proportions of flowers and fruits are reduced indicating a decrease in reproductive capacity of unmanaged Calluna stands. A phenological phase shift is detected from flowering to fruiting that is related to an increase of Calluna growth height. The study shows that the functional patterns of growth and reproduction can be mapped for heathland ecosystems using simple true color drone cameras.},
year = {2020}
}


@inproceedings{faster_rcnn,
  title={Faster R-CNN: Towards real-time object detection with region proposal networks},
  author={Ren, Shaoqing and He, Kaiming and Girshick, Ross and Sun, Jian},
  booktitle={Advances in neural information processing systems},
  pages={91--99},
  year={2015},
  doi = {10.1109/TPAMI.2016.2577031}
}


@inproceedings{ssd,
  title={SSD: Single shot multibox detector},
  author={Liu, Wei and Anguelov, Dragomir and Erhan, Dumitru and Szegedy, Christian and Reed, Scott and Fu, Cheng-Yang and Berg, Alexander C},
  booktitle={European conference on computer vision},
  pages={21--37},
  year={2016},
  organization={Springer},
  doi={10.1007/978-3-319-46448-0_2}
}


@INPROCEEDINGS{tiny_faces, 
author={P. {Hu} and D. {Ramanan}}, 
booktitle={2017 IEEE Conference on Computer Vision and Pattern Recognition (CVPR)}, 
title={Finding Tiny Faces}, 
year={2017}, 
volume={}, 
number={}, 
pages={1522-1530}, 
keywords={face recognition;feature extraction;image resolution;learning (artificial intelligence);robot vision;shape recognition;training detectors;template;pre-trained deep networks;massively-benchmarked face datasets;tiny faces;tremendous strides;object recognition;image resolution;contextual reasoning;train separate detectors;multitask fashion;single feature hierarchy;scale-invariance;wider face;tall face;Detectors;Feature extraction;Training;Face recognition;Context modeling;Image resolution;Image recognition}, 
doi={10.1109/CVPR.2017.166}, 
ISSN={1063-6919}, 
month={July}}


@INPROCEEDINGS{small_objects, 
author={S. {Zhang} and X. {Zhu} and Z. {Lei} and H. {Shi} and X. {Wang} and S. Z. {Li}}, 
booktitle={2017 IEEE International Conference on Computer Vision (ICCV)}, 
title={S\({}^{\mbox{3}}\)FD: Single Shot Scale-Invariant Face Detector}, 
year={2017}, 
volume={}, 
number={}, 
pages={192-201}, 
keywords={face recognition;image matching;image resolution;neural nets;object detection;real-time face detector;single deep neural network;scale-equitable face detection framework;scale compensation anchor matching strategy;WIDER FACE datasets;S3FD;single shot scale-invariant face detector;anchor-based detectors;anchor scales design;effective receptive field;equal proportion interval principle;small faces recall rate;max-out background label;VGA-resolution images;Nvidia Titan X;Pascal;Face;Face detection;Detectors;Feature extraction;Object detection;Real-time systems;Robustness}, 
doi={10.1109/ICCV.2017.30}, 
ISSN={2380-7504}, 
month={Oct},}


@article{sutter2017nachfrage,
author = {Sutter, Louis and Herzog, Felix and Dietemann, Vincent and Charrière, Jean-Daniel and Albrecht, Matthias},
year = {2017},
month = {09},
pages = {332-339},
title = {Demand, supply and value of insect pollination for the swiss agricultural production},
volume = {8},
journal = {Agrarforschung Schweiz}
}


@article{hallmann2017more,
author = {Hallmann, Caspar and Sorg, Martin and Jongejans, Eelke and Siepel, Henk and Hofland, Nick and Schwan, Heinz and Stenmans, Werner and Ller, Andreas and Sumser, Hubert and Hörren, Thomas and Goulson, Dave and Kroon, Hans},
year = {2017},
month = {10},
pages = {1-21},
title = {More than 75 percent decline over 27 years in total flying insect biomass in protected areas},
volume = {12},
journal = {PLoS ONE},
doi = {10.1371/journal.pone.0185809}
}


@article{carlet2017fast,
  author    = {Jennifer Carlet and
               Bernard Abayowa},
  title     = {Fast Vehicle Detection in Aerial Imagery},
  journal   = {CoRR},
  volume    = {abs/1709.08666},
  year      = {2017},
  url       = {http://arxiv.org/abs/1709.08666},
  archivePrefix = {arXiv},
  eprint    = {1709.08666},
  timestamp = {Mon, 13 Aug 2018 16:45:59 +0200},
  biburl    = {https://dblp.org/rec/bib/journals/corr/abs-1709-08666},
  bibsource = {dblp computer science bibliography, https://dblp.org}
}


@article{roth2018phenofly,
  title={PhenoFly Planning Tool: flight planning for high-resolution optical remote sensing with unmanned areal systems},
  author={Roth, Lukas and Hund, Andreas and Aasen, Helge},
  journal={Plant methods},
  volume={14},
  number={1},
  pages={116},
  year={2018},
  publisher={BioMed Central},
  doi="10.1186/s13007-018-0376-6"
}

@article{agisoft,
  title={Agisoft Metashape User Manual},
  author={Agisoft, LLC},
  journal={Professional Edition, Version 1.5},
  volume={1},
  pages={71},
  year={2019},
  url = {https://www.agisoft.com/pdf/metashape-pro_1_5_en.pdf},
  urldate = {2019-01-23}
}

@article{ullman1979interpretation,
  title={The interpretation of structure from motion},
  author={Ullman, Shimon},
  journal={Proceedings of the Royal Society of London. Series B. Biological Sciences},
  volume={203},
  number={1153},
  pages={405--426},
  year={1979},
  publisher={The Royal Society London},
  doi={10.1098/rspb.1979.0006}
}

@phdthesis{aasen2016acquisition,
  title={The acquisition of Hyperspectral Digital Surface Models of crops from UAV snapshot cameras},
  author={Aasen, Helge},
  year={2016},
  school={Universit{\"a}t zu K{\"o}ln},
  doi={10.18716/kups.6944}
}

@article{harwin2012assessing,
  title={Assessing the accuracy of georeferenced point clouds produced via multi-view stereopsis from unmanned aerial vehicle (UAV) imagery},
  author={Harwin, Steve and Lucieer, Arko},
  journal={Remote Sensing},
  volume={4},
  number={6},
  pages={1573--1599},
  year={2012},
  publisher={Molecular Diversity Preservation International},
  doi={10.3390/rs4061573}
}

@misc{labelme2016,
  author =       {Ketaro Wada},
  title =        {{LabelMe: Image Polygonal Annotation with Python}},
  howpublished = {\url{https://github.com/wkentaro/labelme}},
  year =         {2016},
  note = {Accessed: 2020-01-24}

}

@misc{tensorflow2015-whitepaper,
title={{TensorFlow}: Large-Scale Machine Learning on Heterogeneous Systems},
url={http://tensorflow.org/},
note={Software available from tensorflow.org},
author={
    Mart\'{\i}n~Abadi and
    Ashish~Agarwal and
    Paul~Barham and
    Eugene~Brevdo and
    Zhifeng~Chen and
    Craig~Citro and
    Greg~S.~Corrado and
    Andy~Davis and
    Jeffrey~Dean and
    Matthieu~Devin and
    Sanjay~Ghemawat and
    Ian~Goodfellow and
    Andrew~Harp and
    Geoffrey~Irving and
    Michael~Isard and
    Yangqing Jia and
    Rafal~Jozefowicz and
    Lukasz~Kaiser and
    Manjunath~Kudlur and
    Josh~Levenberg and
    Dan~Man\'{e} and
    Rajat~Monga and
    Sherry~Moore and
    Derek~Murray and
    Chris~Olah and
    Mike~Schuster and
    Jonathon~Shlens and
    Benoit~Steiner and
    Ilya~Sutskever and
    Kunal~Talwar and
    Paul~Tucker and
    Vincent~Vanhoucke and
    Vijay~Vasudevan and
    Fernanda~Vi\'{e}gas and
    Oriol~Vinyals and
    Pete~Warden and
    Martin~Wattenberg and
    Martin~Wicke and
    Yuan~Yu and
    Xiaoqiang~Zheng},
  year={2015},
}

@inproceedings{huang2017speed,
  title={Speed/accuracy trade-offs for modern convolutional object detectors},
  author={Huang, Jonathan and Rathod, Vivek and Sun, Chen and Zhu, Menglong and Korattikara, Anoop and Fathi, Alireza and Fischer, Ian and Wojna, Zbigniew and Song, Yang and Guadarrama, Sergio and others},
  booktitle={Proceedings of the IEEE conference on computer vision and pattern recognition},
  pages={7310--7311},
  year={2017},
  doi={10.1109/CVPR.2017.351}
}

@inproceedings{ozge2019power,
  title={The Power of Tiling for Small Object Detection},
  author={Ozge Unel, F and Ozkalayci, Burak O and Cigla, Cevahir},
  booktitle={Proceedings of the IEEE Conference on Computer Vision and Pattern Recognition Workshops},
  year={2019}
}

@article{everingham2011pascal,
  title={The pascal visual object classes challenge 2012 (voc2012) development kit},
  author={Everingham, Mark and Winn, John},
  journal={Pattern Analysis, Statistical Modelling and Computational Learning, Tech. Rep},
  year={2011}
}


@misc{transformerUAV,
  author =       {{Copting GmbH}},
  title =        {{TransformerUAV}},
  howpublished = {\url{https://www.copting.de/index.php/produktuebersicht/uav-copter-drohnen/transformer-uav}},
  year =         {2017},
  note = {Accessed: 2020-01-24}
}

@misc{djimatrice600pro,
  author =       {{SZ DJI Technology Co., Ltd.}},
  title =        {{DJI Matrice 600 Pro User Manual}},
  howpublished = {\url{https://dl.djicdn.com/downloads/m600\%20pro/20180417/Matrice_600_Pro_User_Manual_v1.0_EN.pdf}},
  year =         {2018},
  note = {Accessed: 2020-01-24}
}

@misc{sonyilce7rm2,
  author =       {{Sony Corporation}},
  title =        {{Sony ILCE-7RM2 User Manual}},
  howpublished = {\url{https://www.sony.com/electronics/support/res/manuals/W001/W0014549M.pdf}},
  year =         {2015},
  note = {Accessed: 2020-01-24}
}

@misc{zeissbatis,
  author =       {{Carl Zeiss AG}},
  title =        {{Zeiss Batis 1.8/85, Technische Daten/Technical Specifications}},
  howpublished = {\url{https://www.zeiss.com/content/dam/camera-lenses/files/service/download-center/datasheets/batis-lenses/datasheet-zeiss-batis-1885.pdf}},
  year =         {2017},
  note = {Accessed: 2020-01-24}
}

@inproceedings{he2017mask,
  title={Mask r-cnn},
  author={He, Kaiming and Gkioxari, Georgia and Doll{\'a}r, Piotr and Girshick, Ross},
  booktitle={Proceedings of the IEEE international conference on computer vision},
  pages={2961--2969},
  year={2017},
  doi={10.1109/ICCV.2017.322}
}

@article{aasen2018multi,
  title={Multi-temporal high-resolution imaging spectroscopy with hyperspectral 2D imagers--From theory to application},
  author={Aasen, Helge and Bolten, Andreas},
  journal={Remote sensing of environment},
  volume={205},
  pages={374--389},
  year={2018},
  publisher={Elsevier},
  doi="10.1016/j.rse.2017.10.043"
}

@article{roth2018extracting,
  title={Extracting leaf area index using viewing geometry effects—a new perspective on high-resolution unmanned aerial system photography},
  author={Roth, Lukas and Aasen, Helge and Walter, Achim and Liebisch, Frank},
  journal={ISPRS journal of photogrammetry and remote sensing},
  volume={141},
  pages={161--175},
  year={2018},
  publisher={Elsevier},
  doi = "10.1016/j.isprsjprs.2018.04.012"
}

@article{aasen2016influence,
  title={Influence of the viewing geometry on hyperspectral data retrieved from UAV snapshot cameras},
  author={Aasen, Helge},
  journal={ISPRS Annals of Photogrammetry, Remote Sensing \& Spatial Information Sciences},
  volume={3},
  number={7},
  year={2016},
  doi = "10.5194/isprs-annals-III-7-257-2016"
}


@article{nest_counting,
author = {Lyons, Mitchell B. and Brandis, Kate J. and Murray, Nicholas J. and Wilshire, John H. and McCann, Justin A. and Kingsford, Richard T. and Callaghan, Corey T.},
title = {Monitoring large and complex wildlife aggregations with drones},
journal = {Methods in Ecology and Evolution},

volume = {10},
number = {7},
pages = {1024-1035},
keywords = {aerial vehicle, automated detection, bird, breeding, colonial, ecology, machine learning, waterbird},
doi = {10.1111/2041-210X.13194},
url = {https://besjournals.onlinelibrary.wiley.com/doi/abs/10.1111/2041-210X.13194},
eprint = {https://besjournals.onlinelibrary.wiley.com/doi/pdf/10.1111/2041-210X.13194},
year = {2019}
}


@article{CAMPBELL201851,
title = "Simple remote sensing detection of Corymbia calophylla flowers using common 3 –band imaging sensors",
journal = "Remote Sensing Applications: Society and Environment",
volume = "11",
pages = "51 - 63",
year = "2018",
issn = "2352-9385",
doi = "10.1016/j.rsase.2018.04.009",
url = "http://www.sciencedirect.com/science/article/pii/S2352938517302057",
author = "Tristan Campbell and Peter Fearns",
keywords = "Parallelpiped, Corymbia calophylla, Multispectral, Flowers"
}


@article{LANDMANN201550,
title = "Application of hyperspectral remote sensing for flower mapping in African savannas",
journal = "Remote Sensing of Environment",
volume = "166",
pages = "50 - 60",
year = "2015",
issn = "0034-4257",
doi = "https://doi.org/10.1016/j.rse.2015.06.006",
url = "http://www.sciencedirect.com/science/article/pii/S0034425715300353",
author = "Tobias Landmann and Rami Piiroinen and David M. Makori and Elfatih M. Abdel-Rahman and Sospeter Makau and Petri Pellikka and Suresh K. Raina",
keywords = "Airborne hyperspectral data, Linear unmixing, Change Vector Analysis, Phenology, Flower mapping"
}

@article{CHEN2019108,
title = "An enhanced bloom index for quantifying floral phenology using multi-scale remote sensing observations",
journal = "ISPRS Journal of Photogrammetry and Remote Sensing",
volume = "156",
pages = "108 - 120",
year = "2019",
issn = "0924-2716",
doi = "10.1016/j.isprsjprs.2019.08.006",
url = "http://www.sciencedirect.com/science/article/pii/S092427161930190X",
author = "Bin Chen and Yufang Jin and Patrick Brown",
keywords = "Bloom intensity, Phenology, Multi-scale remote sensing, Almond"
}


@Article{rs71013298,
AUTHOR = {Abdel-Rahman, Elfatih M. and Makori, David M. and Landmann, Tobias and Piiroinen, Rami and Gasim, Seif and Pellikka, Petri and Raina, Suresh K.},
TITLE = {The Utility of AISA Eagle Hyperspectral Data and  Random Forest Classifier for Flower Mapping},
JOURNAL = {Remote Sensing},
VOLUME = {7},
YEAR = {2015},
NUMBER = {10},
PAGES = {13298--13318},
URL = {https://www.mdpi.com/2072-4292/7/10/13298},
ISSN = {2072-4292},
DOI = {10.3390/rs71013298}
}


@Article{jimaging3010002,
AUTHOR = {Horton, Ryan and Cano, Esteban and Bulanon, Duke and Fallahi, Esmaeil},
TITLE = {Peach Flower Monitoring Using Aerial Multispectral Imaging},
JOURNAL = {Journal of Imaging},
VOLUME = {3},
YEAR = {2017},
NUMBER = {1},
ARTICLE-NUMBER = {2},
URL = {https://www.mdpi.com/2313-433X/3/1/2},
ISSN = {2313-433X},
DOI = {10.3390/jimaging3010002}
}

@misc{nvidiagtx1080,
    title = {{NVIDIA GeForce GTX 1080 User Guide}},
    author = {{Nvidia Corporation}},
    year = {2016},
    howpublished = {\url{https://www.nvidia.com/content/geforce-gtx/GTX_1080_User_Guide.pdf}},
    note = {Accessed: 2020-02-03}
  }

}


@article{doi:10.1890/120150,
author = {Anderson, Karen and Gaston, Kevin J},
title = {Lightweight unmanned aerial vehicles will revolutionize spatial ecology},
journal = {Frontiers in Ecology and the Environment},
volume = {11},
number = {3},
pages = {138-146},
doi = {10.1890/120150},
url = {https://esajournals.onlinelibrary.wiley.com/doi/abs/10.1890/120150},
eprint = {https://esajournals.onlinelibrary.wiley.com/doi/pdf/10.1890/120150},
year = {2013}
}

@article {Pajares:2015:0099-1112:281,
title = "Overview and Current Status of Remote Sensing Applications Based on Unmanned Aerial Vehicles (UAVs)",
journal = "Photogrammetric Engineering \& Remote Sensing",
parent_itemid = "infobike://asprs/pers",
publishercode ="asprs",
year = "2015",
volume = "81",
number = "4",
pages = "281-330",
itemtype = "ARTICLE",
issn = "0099-1112",
url = "https://www.ingentaconnect.com/content/asprs/pers/2015/00000081/00000004/art00015",
doi = "10.14358/PERS.81.4.281",
author = "Pajares, Gonzalo"
}

@article{doi:10.1111/btp.12454,
author = {Sanchez-Azofeifa, Arturo and Antonio Guzmán, Jose and Campos, Carlos A. and Castro, Saulo and Garcia-Millan, Virginia and Nightingale, Joanne and Rankine, Cassidy},
title = {Twenty-first century remote sensing technologies are revolutionizing the study of tropical forests},
journal = {Biotropica},
volume = {49},
number = {5},
pages = {604-619},
keywords = {hyperspectral remote sensing, multispectral remote sensing, LiDAR, wireless sensor networks, near-surface remote sensing},
doi = {10.1111/btp.12454},
url = {https://onlinelibrary.wiley.com/doi/abs/10.1111/btp.12454},
eprint = {https://onlinelibrary.wiley.com/doi/pdf/10.1111/btp.12454},
year = {2017}
}


@Article{rs10071091,
AUTHOR = {Aasen, Helge and Honkavaara, Eija and Lucieer, Arko and Zarco-Tejada, Pablo J.},
TITLE = {Quantitative Remote Sensing at Ultra-High Resolution with UAV Spectroscopy: A Review of Sensor Technology, Measurement Procedures, and Data Correction Workflows},
JOURNAL = {Remote Sensing},
VOLUME = {10},
YEAR = {2018},
NUMBER = {7},
ARTICLE-NUMBER = {1091},
URL = {https://www.mdpi.com/2072-4292/10/7/1091},
ISSN = {2072-4292},
DOI = {10.3390/rs10071091}
}


@InProceedings{unet,
author="Ronneberger, Olaf
and Fischer, Philipp
and Brox, Thomas",
editor="Navab, Nassir
and Hornegger, Joachim
and Wells, William M.
and Frangi, Alejandro F.",
title="U-Net: Convolutional Networks for Biomedical Image Segmentation",
booktitle="Medical Image Computing and Computer-Assisted Intervention -- MICCAI 2015",
year="2015",
publisher="Springer International Publishing",
address="Cham",
pages="234--241",
doi = {10.1038/s41592-018-0261-2}
}


@article{doi:10.1002/rse2.38,
author = {Andrew, Margaret E. and Shephard, Jill M.},
title = {Semi-automated detection of eagle nests: an application of very high-resolution image data and advanced image analyses to wildlife surveys},
journal = {Remote Sensing in Ecology and Conservation},
volume = {3},
number = {2},
pages = {66-80},
keywords = {eCognition, Haliaeetus leucogaster, image analysis, Maxent, nest surveys, object-based image analyses (OBIA), white-bellied sea eagle},
doi = {10.1002/rse2.38},
url = {https://zslpublications.onlinelibrary.wiley.com/doi/abs/10.1002/rse2.38},
eprint = {https://zslpublications.onlinelibrary.wiley.com/doi/pdf/10.1002/rse2.38},
year = {2017}
}


@Article{doi:10.3390/rs10101662,
AUTHOR = {Martin, François-Marie and Müllerová, Jana and Borgniet, Laurent and Dommanget, Fanny and Breton, Vincent and Evette, André},
TITLE = {Using Single- and Multi-Date UAV and Satellite Imagery to Accurately Monitor Invasive Knotweed Species},
JOURNAL = {Remote Sensing},
VOLUME = {10},
YEAR = {2018},
NUMBER = {10},
ARTICLE-NUMBER = {1662},
URL = {https://www.mdpi.com/2072-4292/10/10/1662},
ISSN = {2072-4292},
DOI = {10.3390/rs10101662}
}


@ARTICLE{10.3389/fpls.2017.00887,
  
AUTHOR={Müllerová, Jana and Brůna, Josef and Bartaloš, Tomáš and Dvořák, Petr and Vítková, Michaela and Pyšek, Petr},   
	 
TITLE={Timing Is Important: Unmanned Aircraft vs. Satellite Imagery in Plant Invasion Monitoring},      
	
JOURNAL={Frontiers in Plant Science},      
	
VOLUME={8},      

PAGES={887},     
	
YEAR={2017},      
	  
URL={https://www.frontiersin.org/article/10.3389/fpls.2017.00887},       
	
DOI={10.3389/fpls.2017.00887},      
	
ISSN={1664-462X},   
   
}


@article{doi:10.1080/01431161.2016.1264030,
author = {David J. Hill and Catherine Tarasoff and Garrett E. Whitworth and Jackson Baron and Jacob L. Bradshaw and John S. Church},
title = {Utility of unmanned aerial vehicles for mapping invasive plant species: a case study on yellow flag iris (Iris pseudacorus L.)},
journal = {International Journal of Remote Sensing},
volume = {38},
number = {8-10},
pages = {2083-2105},
year  = {2017},
publisher = {Taylor & Francis},
doi = {10.1080/01431161.2016.1264030},

URL = { 
        https://doi.org/10.1080/01431161.2016.1264030
    
},
eprint = { 
        https://doi.org/10.1080/01431161.2016.1264030
    
}

}


@ARTICLE{10.3389/fpls.2018.00293,
  
AUTHOR={de Sá, Nuno C. and Castro, Paula and Carvalho, Sabrina and Marchante, Elizabete and López-Núñez, Francisco A. and Marchante, Hélia},   
	 
TITLE={Mapping the Flowering of an Invasive Plant Using Unmanned Aerial Vehicles: Is There Potential for Biocontrol Monitoring?},      
	
JOURNAL={Frontiers in Plant Science},      
	
VOLUME={9},      

PAGES={293},     
	
YEAR={2018},      
	  
URL={https://www.frontiersin.org/article/10.3389/fpls.2018.00293},       
	
DOI={10.3389/fpls.2018.00293},      
	
ISSN={1664-462X},   
   
}


@article{doi:10.1111/2041-210X.12973,
author = {Hollings, Tracey and Burgman, Mark and van Andel, Mary and Gilbert, Marius and Robinson, Timothy and Robinson, Andrew},
title = {How do you find the green sheep? A critical review of the use of remotely sensed imagery to detect and count animals},
journal = {Methods in Ecology and Evolution},
volume = {9},
number = {4},
pages = {881-892},
keywords = {agriculture, animals, detection, population survey, remote sensing, satellite imagery, wildlife},
doi = {10.1111/2041-210X.12973},
url = {https://besjournals.onlinelibrary.wiley.com/doi/abs/10.1111/2041-210X.12973},
eprint = {https://besjournals.onlinelibrary.wiley.com/doi/pdf/10.1111/2041-210X.12973},
year = {2018}
}


@article{doi:10.1111/2041-210X.13298,
author = {Christiansen, Fredrik and Sironi, Mariano and Moore, Michael J. and Di Martino, Matías and Ricciardi, Marcos and Warick, Hunter A. and Irschick, Duncan J. and Gutierrez, Robert and Uhart, Marcela M.},
title = {Estimating body mass of free-living whales using aerial photogrammetry and 3D volumetrics},
journal = {Methods in Ecology and Evolution},
volume = {10},
number = {12},
pages = {2034-2044},
keywords = {baleen whale, body condition, body mass, morphometrics, photogrammetry, right whale, unmanned aerial vehicle, volumetrics},
doi = {10.1111/2041-210X.13298},
url = {https://besjournals.onlinelibrary.wiley.com/doi/abs/10.1111/2041-210X.13298},
eprint = {https://besjournals.onlinelibrary.wiley.com/doi/pdf/10.1111/2041-210X.13298},
year = {2019}
}


@article{doi:10.1111/2041-210X.13277,
author = {Eikelboom, Jasper A. J. and Wind, Johan and van de Ven, Eline and Kenana, Lekishon M. and Schroder, Bradley and de Knegt, Henrik J. and van Langevelde, Frank and Prins, Herbert H. T.},
title = {Improving the precision and accuracy of animal population estimates with aerial image object detection},
journal = {Methods in Ecology and Evolution},
volume = {10},
number = {11},
pages = {1875-1887},
keywords = {computer vision, convolutional neural network, deep machine learning, drones, game census, image recognition, savanna, wildlife survey},
doi = {10.1111/2041-210X.13277},
url = {https://besjournals.onlinelibrary.wiley.com/doi/abs/10.1111/2041-210X.13277},
eprint = {https://besjournals.onlinelibrary.wiley.com/doi/pdf/10.1111/2041-210X.13277},
year = {2019}
}


@article{REY2017341,
title = "Detecting animals in African Savanna with UAVs and the crowds",
journal = "Remote Sensing of Environment",
volume = "200",
pages = "341 - 351",
year = "2017",
issn = "0034-4257",
doi = "10.1016/j.rse.2017.08.026",
url = "http://www.sciencedirect.com/science/article/pii/S0034425717303942",
author = "Nicolas Rey and Michele Volpi and Stéphane Joost and Devis Tuia",
keywords = "Animal conservation, Wildlife monitoring, Object detection, Active learning, Crowd-sourcing data, Unmanned aerial vehicles, Very high resolution",
}


@article{doi:10.1111/j.2041-210X.2011.00158.x,
author = {Getzin, Stephan and Wiegand, Kerstin and Schöning, Ingo},
title = {Assessing biodiversity in forests using very high-resolution images and unmanned aerial vehicles},
journal = {Methods in Ecology and Evolution},
volume = {3},
number = {2},
pages = {397-404},
keywords = {biodiversity, coarse-filter approach, forest understorey, gap shape complexity index, unmanned aerial vehicles},
doi = {10.1111/j.2041-210X.2011.00158.x},
url = {https://besjournals.onlinelibrary.wiley.com/doi/abs/10.1111/j.2041-210X.2011.00158.x},
eprint = {https://besjournals.onlinelibrary.wiley.com/doi/pdf/10.1111/j.2041-210X.2011.00158.x},
year = {2012}
}


@article{doi.org/10.1038/s41598-019-53797-9,

author = {Kattenborn, Teja and Eichel, Jana and Fassnacht, Fabian Ewald},
title = {Convolutional Neural Networks enable efficient, accurate and fine-grained segmentation of plant species and communities from high-resolution UAV imagery},
journal = {Scientific Reports},
volume = {9},
number = {1},
pages = {2045-2322},
doi = {10.1038/s41598-019-53797-9},
url = {https://doi.org/10.1038/s41598-019-53797-9},
year = {2019}


}


@article{OSCO202097,
title = "A convolutional neural network approach for counting and geolocating citrus-trees in UAV multispectral imagery",
journal = "ISPRS Journal of Photogrammetry and Remote Sensing",
volume = "160",
pages = "97 - 106",
year = "2020",
issn = "0924-2716",
doi = "10.1016/j.isprsjprs.2019.12.010",
url = "http://www.sciencedirect.com/science/article/pii/S0924271619302989",
author = "Lucas Prado Osco and Mauro dos Santos de Arruda and José Marcato Junior and Neemias Buceli da Silva and Ana Paula Marques Ramos and Érika Akemi Saito Moryia and Nilton Nobuhiro Imai and Danillo Roberto Pereira and José Eduardo Creste and Edson Takashi Matsubara and Jonathan Li and Wesley Nunes Gonçalves",
keywords = "Deep learning, Multispectral image, UAV-borne sensor, Object detection, Citrus tree counting, Orchard",
}

@article{LU201773,
title = "Species classification using Unmanned Aerial Vehicle (UAV)-acquired high spatial resolution imagery in a heterogeneous grassland",
journal = "ISPRS Journal of Photogrammetry and Remote Sensing",
volume = "128",
pages = "73 - 85",
year = "2017",
issn = "0924-2716",
doi = "https://doi.org/10.1016/j.isprsjprs.2017.03.011",
url = "http://www.sciencedirect.com/science/article/pii/S0924271616305688",
author = "Bing Lu and Yuhong He",
keywords = "UAV, Grassland, Species composition, Object-based classification",
abstract = "Investigating spatio-temporal variations of species composition in grassland is an essential step in evaluating grassland health conditions, understanding the evolutionary processes of the local ecosystem, and developing grassland management strategies. Space-borne remote sensing images (e.g., MODIS, Landsat, and Quickbird) with spatial resolutions varying from less than 1m to 500m have been widely applied for vegetation species classification at spatial scales from community to regional levels. However, the spatial resolutions of these images are not fine enough to investigate grassland species composition, since grass species are generally small in size and highly mixed, and vegetation cover is greatly heterogeneous. Unmanned Aerial Vehicle (UAV) as an emerging remote sensing platform offers a unique ability to acquire imagery at very high spatial resolution (centimetres). Compared to satellites or airplanes, UAVs can be deployed quickly and repeatedly, and are less limited by weather conditions, facilitating advantageous temporal studies. In this study, we utilize an octocopter, on which we mounted a modified digital camera (with near-infrared (NIR), green, and blue bands), to investigate species composition in a tall grassland in Ontario, Canada. Seven flight missions were conducted during the growing season (April to December) in 2015 to detect seasonal variations, and four of them were selected in this study to investigate the spatio-temporal variations of species composition. To quantitatively compare images acquired at different times, we establish a processing flow of UAV-acquired imagery, focusing on imagery quality evaluation and radiometric correction. The corrected imagery is then applied to an object-based species classification. Maps of species distribution are subsequently used for a spatio-temporal change analysis. Results indicate that UAV-acquired imagery is an incomparable data source for studying fine-scale grassland species composition, owing to its high spatial resolution. The overall accuracy is around 85% for images acquired at different times. Species composition is spatially attributed by topographical features and soil moisture conditions. Spatio-temporal variation of species composition implies the growing process and succession of different species, which is critical for understanding the evolutionary features of grassland ecosystems. Strengths and challenges of applying UAV-acquired imagery for vegetation studies are summarized at the end."
}


@incollection{cavender-bares_range_2020,
	address = {Cham},
	title = {A {Range} of {Earth} {Observation} {Techniques} for {Assessing} {Plant} {Diversity}},
	isbn = {978-3-030-33156-6 978-3-030-33157-3},
	url = {http://link.springer.com/10.1007/978-3-030-33157-3_13},
	abstract = {Abstract
            Vegetation diversity and health is multidimensional and only partially understood due to its complexity. So far there is no single monitoring approach that can sufficiently assess and predict vegetation health and resilience. To gain a better understanding of the different remote sensing (RS) approaches that are available, this chapter reviews the range of Earth observation (EO) platforms, sensors, and techniques for assessing vegetation diversity. Platforms include close-range EO platforms, spectral laboratories, plant phenomics facilities, ecotrons, wireless sensor networks (WSNs), towers, air- and spaceborne EO platforms, and unmanned aerial systems (UAS). Sensors include spectrometers, optical imaging systems, Light Detection and Ranging (LiDAR), and radar. Applications and approaches to vegetation diversity modeling and mapping with air- and spaceborne EO data are also presented. The chapter concludes with recommendations for the future direction of monitoring vegetation diversity using RS.},
	language = {en},
	urldate = {2021-12-10},
	booktitle = {Remote {Sensing} of {Plant} {Biodiversity}},
	publisher = {Springer International Publishing},
	author = {Lausch, Angela and Heurich, Marco and Magdon, Paul and Rocchini, Duccio and Schulz, Karsten and Bumberger, Jan and King, Doug J.},
	editor = {Cavender-Bares, Jeannine and Gamon, John A. and Townsend, Philip A.},
	year = {2020},
	doi = {10.1007/978-3-030-33157-3_13},
	pages = {309--348},
	file = {Lausch et al_2020_A Range of Earth Observation Techniques for Assessing Plant Diversity.pdf:C\:\\Users\\aasenh\\polybox\\literatur\\zotero_speicherort\\storage\\8QAYCT7L\\Lausch et al_2020_A Range of Earth Observation Techniques for Assessing Plant Diversity.pdf:application/pdf},
}

@article{wang_remote_2019,
	title = {Remote sensing of terrestrial plant biodiversity},
	volume = {231},
	issn = {00344257},
	url = {https://linkinghub.elsevier.com/retrieve/pii/S0034425719302317},
	doi = {10.1016/j.rse.2019.111218},
	language = {en},
	urldate = {2021-12-10},
	journal = {Remote Sensing of Environment},
	author = {Wang, Ran and Gamon, John A.},
	month = sep,
	year = {2019},
	pages = {111218},
	file = {Wang_Gamon_2019_Remote sensing of terrestrial plant biodiversity.pdf:C\:\\Users\\aasenh\\polybox\\literatur\\zotero_speicherort\\storage\\LU4NHQHL\\Wang_Gamon_2019_Remote sensing of terrestrial plant biodiversity.pdf:application/pdf},
}


@article{benadi_frequency_2018,
	title = {Frequency dependence of pollinator visitation rates suggests that pollination niches can allow plant species coexistence},
	volume = {106},
	issn = {00220477},
	url = {https://onlinelibrary.wiley.com/doi/10.1111/1365-2745.13025},
	doi = {10.1111/1365-2745.13025},
	language = {en},
	number = {5},
	urldate = {2021-12-10},
	journal = {Journal of Ecology},
	author = {Benadi, Gita and Pauw, Anton},
	editor = {Bartomeus, Ignasi},
	month = sep,
	year = {2018},
	pages = {1892--1901},
	file = {Benadi_Pauw_2018_Frequency dependence of pollinator visitation rates suggests that pollination.pdf:C\:\\Users\\aasenh\\polybox\\literatur\\zotero_speicherort\\storage\\PAZH5RDP\\Benadi_Pauw_2018_Frequency dependence of pollinator visitation rates suggests that pollination.pdf:application/pdf},
}

@article{bergamo_pollination_2020,
	title = {Pollination outcomes reveal negative density‐dependence coupled with interspecific facilitation among plants},
	volume = {23},
	issn = {1461-023X, 1461-0248},
	url = {https://onlinelibrary.wiley.com/doi/10.1111/ele.13415},
	doi = {10.1111/ele.13415},
	language = {en},
	number = {1},
	urldate = {2021-12-10},
	journal = {Ecology Letters},
	author = {Bergamo, Pedro J. and Susin Streher, Nathália and Traveset, Anna and Wolowski, Marina and Sazima, Marlies},
	editor = {Irwin, Rebecca},
	month = jan,
	year = {2020},
	pages = {129--139},
	file = {Bergamo et al_2020_Pollination outcomes reveal negative density‐dependence coupled with.pdf:C\:\\Users\\aasenh\\polybox\\literatur\\zotero_speicherort\\storage\\G734DGTB\\Bergamo et al_2020_Pollination outcomes reveal negative density‐dependence coupled with.pdf:application/pdf},
}

@article{biella_empirical_2020,
	title = {An empirical attack tolerance test alters the structure and species richness of plant–pollinator networks},
	volume = {34},
	issn = {0269-8463, 1365-2435},
	url = {https://onlinelibrary.wiley.com/doi/10.1111/1365-2435.13642},
	doi = {10.1111/1365-2435.13642},
	language = {en},
	number = {11},
	urldate = {2021-12-10},
	journal = {Functional Ecology},
	author = {Biella, Paolo and Akter, Asma and Ollerton, Jeff and Nielsen, Anders and Klecka, Jan},
	editor = {Fox, Charles},
	month = nov,
	year = {2020},
	pages = {2246--2258},
	file = {Biella et al_2020_An empirical attack tolerance test alters the structure and species richness of.pdf:C\:\\Users\\aasenh\\polybox\\literatur\\zotero_speicherort\\storage\\5EA7BZIT\\Biella et al_2020_An empirical attack tolerance test alters the structure and species richness of.pdf:application/pdf},
}

@article{fantinato_patterns_2021,
	title = {Patterns of pollination interactions at the community level are related to the type and quantity of floral resources},
	volume = {35},
	issn = {0269-8463, 1365-2435},
	url = {https://onlinelibrary.wiley.com/doi/10.1111/1365-2435.13915},
	doi = {10.1111/1365-2435.13915},
	language = {en},
	number = {11},
	urldate = {2021-12-10},
	journal = {Functional Ecology},
	author = {Fantinato, Edy and Sonkoly, Judit and Török, Péter and Buffa, Gabriella},
	month = nov,
	year = {2021},
	pages = {2461--2471},
	file = {Fantinato et al_2021_Patterns of pollination interactions at the community level are related to the.pdf:C\:\\Users\\aasenh\\polybox\\literatur\\zotero_speicherort\\storage\\LERXIZCW\\Fantinato et al_2021_Patterns of pollination interactions at the community level are related to the.pdf:application/pdf},
}

@incollection{cavender-bares_range_2020,
	address = {Cham},
	title = {A {Range} of {Earth} {Observation} {Techniques} for {Assessing} {Plant} {Diversity}},
	isbn = {978-3-030-33156-6 978-3-030-33157-3},
	url = {http://link.springer.com/10.1007/978-3-030-33157-3_13},
	abstract = {Abstract
            Vegetation diversity and health is multidimensional and only partially understood due to its complexity. So far there is no single monitoring approach that can sufficiently assess and predict vegetation health and resilience. To gain a better understanding of the different remote sensing (RS) approaches that are available, this chapter reviews the range of Earth observation (EO) platforms, sensors, and techniques for assessing vegetation diversity. Platforms include close-range EO platforms, spectral laboratories, plant phenomics facilities, ecotrons, wireless sensor networks (WSNs), towers, air- and spaceborne EO platforms, and unmanned aerial systems (UAS). Sensors include spectrometers, optical imaging systems, Light Detection and Ranging (LiDAR), and radar. Applications and approaches to vegetation diversity modeling and mapping with air- and spaceborne EO data are also presented. The chapter concludes with recommendations for the future direction of monitoring vegetation diversity using RS.},
	language = {en},
	urldate = {2021-12-10},
	booktitle = {Remote {Sensing} of {Plant} {Biodiversity}},
	publisher = {Springer International Publishing},
	author = {Lausch, Angela and Heurich, Marco and Magdon, Paul and Rocchini, Duccio and Schulz, Karsten and Bumberger, Jan and King, Doug J.},
	editor = {Cavender-Bares, Jeannine and Gamon, John A. and Townsend, Philip A.},
	year = {2020},
	doi = {10.1007/978-3-030-33157-3_13},
	pages = {309--348},
	file = {Lausch et al_2020_A Range of Earth Observation Techniques for Assessing Plant Diversity.pdf:C\:\\Users\\aasenh\\polybox\\literatur\\zotero_speicherort\\storage\\8QAYCT7L\\Lausch et al_2020_A Range of Earth Observation Techniques for Assessing Plant Diversity.pdf:application/pdf},
}

@article{lausch_linking_2016,
	title = {Linking {Earth} {Observation} and taxonomic, structural and functional biodiversity: {Local} to ecosystem perspectives},
	volume = {70},
	issn = {1470160X},
	shorttitle = {Linking {Earth} {Observation} and taxonomic, structural and functional biodiversity},
	url = {https://linkinghub.elsevier.com/retrieve/pii/S1470160X16303223},
	doi = {10.1016/j.ecolind.2016.06.022},
	language = {en},
	urldate = {2021-12-11},
	journal = {Ecological Indicators},
	author = {Lausch, A. and Bannehr, L. and Beckmann, M. and Boehm, C. and Feilhauer, H. and Hacker, J.M. and Heurich, M. and Jung, A. and Klenke, R. and Neumann, C. and Pause, M. and Rocchini, D. and Schaepman, M.E. and Schmidtlein, S. and Schulz, K. and Selsam, P. and Settele, J. and Skidmore, A.K. and Cord, A.F.},
	month = nov,
	year = {2016},
	pages = {317--339},
	file = {Lausch et al_2016_Linking Earth Observation and taxonomic, structural and functional biodiversity.pdf:C\:\\Users\\aasenh\\polybox\\literatur\\zotero_speicherort\\storage\\LGNT43A8\\Lausch et al_2016_Linking Earth Observation and taxonomic, structural and functional biodiversity.pdf:application/pdf},
}


@article{homolova_review_2013,
	title = {Review of optical-based remote sensing for plant trait mapping},
	volume = {15},
	issn = {1476945X},
	url = {https://linkinghub.elsevier.com/retrieve/pii/S1476945X13000524},
	doi = {10.1016/j.ecocom.2013.06.003},
	language = {en},
	urldate = {2021-12-11},
	journal = {Ecological Complexity},
	author = {Homolová, Lucie and Malenovský, Zbyněk and Clevers, Jan G.P.W. and García-Santos, Glenda and Schaepman, Michael E.},
	month = sep,
	year = {2013},
	pages = {1--16},
	file = {Homolová et al_2013_Review of optical-based remote sensing for plant trait mapping.pdf:C\:\\Users\\aasenh\\polybox\\literatur\\zotero_speicherort\\storage\\C5PD6ETG\\Homolová et al_2013_Review of optical-based remote sensing for plant trait mapping.pdf:application/pdf},
}


@article{aasen_quantitative_2018,
	title = {Quantitative {Remote} {Sensing} at {Ultra}-{High} {Resolution} with {UAV} {Spectroscopy}: {A} {Review} of {Sensor} {Technology}, {Measurement} {Procedures}, and {Data} {Correction} {Workflows}},
	volume = {10},
	issn = {2072-4292},
	shorttitle = {Quantitative {Remote} {Sensing} at {Ultra}-{High} {Resolution} with {UAV} {Spectroscopy}},
	url = {http://www.mdpi.com/2072-4292/10/7/1091},
	doi = {10.3390/rs10071091},
	language = {en},
	number = {7},
	urldate = {2018-07-10},
	journal = {Remote Sensing},
	author = {Aasen, Helge and Honkavaara, Eija and Lucieer, Arko and Zarco-Tejada, Pablo},
	month = jul,
	year = {2018},
	keywords = {Remote sensing, Hyperspectral, 2D imager, Calibration, Drone, Imaging spectroscopy, Low-altitude, Multispectral, Pushbroom, Remotely Piloted Aircraft Systems (RPAS), Sensors, Snapshot, Spectral, Spectroradiometers, Unmanned aerial systems (UAS), Unmanned aerial vehicles},
	pages = {1091},
	file = {Aasen et al_2018_Quantitative Remote Sensing at Ultra-High Resolution with UAV Spectroscopy.pdf:C\:\\Users\\aasenh\\polybox\\literatur\\zotero_speicherort\\storage\\7WBPIRWU\\Aasen et al_2018_Quantitative Remote Sensing at Ultra-High Resolution with UAV Spectroscopy.pdf:application/pdf},
}

@incollection{aasen_remote_nodate,
	address = {Sawston, Cambridge, UK},
	title = {Remote sensing on the plant scientists’ playground – recent trends and future perspectives for high-throughput field phenotyping with {UAVs}},
	booktitle = {Advances in plant phenotyping for more sustainable crop production},
	publisher = {Burleigh Dodds Science Publishing},
	author = {Aasen, Helge and Roth, Lukas},
	editor = {Walter, Achim},
}


@article{nezami_tree_2020,
	title = {Tree {Species} {Classification} of {Drone} {Hyperspectral} and {RGB} {Imagery} with {Deep} {Learning} {Convolutional} {Neural} {Networks}},
	volume = {12},
	issn = {2072-4292},
	url = {https://www.mdpi.com/2072-4292/12/7/1070},
	doi = {10.3390/rs12071070},
	abstract = {Interest in drone solutions in forestry applications is growing. Using drones, datasets can be captured flexibly and at high spatial and temporal resolutions when needed. In forestry applications, fundamental tasks include the detection of individual trees, tree species classification, biomass estimation, etc. Deep neural networks (DNN) have shown superior results when comparing with conventional machine learning methods such as multi-layer perceptron (MLP) in cases of huge input data. The objective of this research is to investigate 3D convolutional neural networks (3D-CNN) to classify three major tree species in a boreal forest: pine, spruce, and birch. The proposed 3D-CNN models were employed to classify tree species in a test site in Finland. The classifiers were trained with a dataset of 3039 manually labelled trees. Then the accuracies were assessed by employing independent datasets of 803 records. To find the most efficient set of feature combination, we compare the performances of 3D-CNN models trained with hyperspectral (HS) channels, Red-Green-Blue (RGB) channels, and canopy height model (CHM), separately and combined. It is demonstrated that the proposed 3D-CNN model with RGB and HS layers produces the highest classification accuracy. The producer accuracy of the best 3D-CNN classifier on the test dataset were 99.6\%, 94.8\%, and 97.4\% for pines, spruces, and birches, respectively. The best 3D-CNN classifier produced {\textasciitilde}5\% better classification accuracy than the MLP with all layers. Our results suggest that the proposed method provides excellent classification results with acceptable performance metrics for HS datasets. Our results show that pine class was detectable in most layers. Spruce was most detectable in RGB data, while birch was most detectable in the HS layers. Furthermore, the RGB datasets provide acceptable results for many low-accuracy applications.},
	language = {en},
	number = {7},
	urldate = {2020-04-03},
	journal = {Remote Sensing},
	author = {Nezami, Somayeh and Khoramshahi, Ehsan and Nevalainen, Olli and Pölönen, Ilkka and Honkavaara, Eija},
	month = mar,
	year = {2020},
	pages = {1070},
	file = {Nezami et al_2020_Tree Species Classification of Drone Hyperspectral and RGB Imagery with Deep.pdf:C\:\\Users\\aasenh\\polybox\\literatur\\zotero_speicherort\\storage\\J29VR4TI\\Nezami et al_2020_Tree Species Classification of Drone Hyperspectral and RGB Imagery with Deep.pdf:application/pdf},
}

@article{wang_remote_2019,
	title = {Remote sensing of terrestrial plant biodiversity},
	volume = {231},
	issn = {00344257},
	url = {https://linkinghub.elsevier.com/retrieve/pii/S0034425719302317},
	doi = {10.1016/j.rse.2019.111218},
	language = {en},
	urldate = {2021-12-10},
	journal = {Remote Sensing of Environment},
	author = {Wang, Ran and Gamon, John A.},
	month = sep,
	year = {2019},
	pages = {111218},
	file = {Wang_Gamon_2019_Remote sensing of terrestrial plant biodiversity.pdf:C\:\\Users\\aasenh\\polybox\\literatur\\zotero_speicherort\\storage\\LU4NHQHL\\Wang_Gamon_2019_Remote sensing of terrestrial plant biodiversity.pdf:application/pdf},
}
