# Supplementary material for: Flower Mapping in Grasslands With Drones and Deep Learning
Source: Front Plant Sci. 2022 Feb 9;12:774965. doi: 10.3389/fpls.2021.774965 (PMC8864122; doi:10.3389/fpls.2021.774965)
Supplement: Supplementary file 1 [file Data_Sheet_1.ZIP › Flower mapping - research article_r1/results.tex]

\section{Results}


%\section{Comparison of Human Flower Assessment to Drone Based Automated Mapping}

Comparing human counting with drone-based automated mapping has three aspects. First, we assessed the differences between the manual counting and the tablet annotations within patches of vegetation marked with wooden squares (vegetation squares). Second, we evaluated the performance of the deep-learning-based flower detection algorithm on the images within the vegetation squares. Third, we compared the automated estimates for the whole meadow with the extrapolation from the manual counts within the vegetation squares to the whole area of the meadow.


%the assessment by an trained expert for the full meadow with the mapping of deep learning approach.

\subsection{Manual Counting versus Drone-based Image Tablet Annotations}
\label{sec:traditional_method_vs_tablet_annotations}

\begin{table}
\centering
\scalebox{0.88}{
\begin{tabular}{|l|l|l|l|}
	\hline \textbf{Flower} & \textbf{Manually Counted} & \textbf{Tablet Annotations} & \textbf{Ratio}     \\
	\hline 
    \textit{Leucanthemum vulgare}  &  724  &  960 & 1.3 \\
    \textit{Onobrychis viciifolia}  &  483  &  105 & 0.2 \\
    \textit{Lotus corniculatus}  &  1943  &  748 & 0.4 \\
    \textit{Salvia pratensis}  &  142  &  127 & 0.9 \\
    \textit{Ranunculus} species  &  431  &  474 & 1.1 \\
    \textit{Knautia arvensis}  &  371  &  471 & 1.3 \\
    \textit{Trifolium pratense}  &  129  &  72 & 0.6  \\
    \textit{Medicago lupulina}  &  117  &  5 & 0.0 \\
    \textit{Centaurea jacea}  &  25  &  28 & 1.1 \\
	\hline 
\end{tabular}
}
\caption{Comparison of selected manually counted total numbers with tablet annotations. The last column shows the ratio of the tablet annotations divided by the manually counted flowers.}
\label{table:traditional_method_vs_tablet_annotations}
\end{table}

We compared the flower heads annotated within the vegetation squares on the drone-based aerial images via the tablet application with those manually counted by an observer. Table \ref{table:traditional_method_vs_tablet_annotations} lists the results for a representative subset of all flowers found within the test fields. For \textit{Salvia pratensis}, \textit{Ranunculus} species and \textit{Centaurea jacea}, the tablet and manual counts aligned well. For \textit{Leucanthemum vulgare} and \textit{Knautia arvensis}, more flowers were annotated on the tablet. For the other four species, fewer flowers were annotated on the tablet. For \textit{Medicago lupulina}, only very few instances were annotated on the tablet. Refer to Figure \ref{table:common_flower_images} for visualizations of 25 flower species found within the test fields.


\begin{figure}
\centering
\includegraphics[width=1.0\textwidth]{figures/flowers.png}
\caption{Excerpts from aerial images of the most common flower species. Please note that the images have been scaled to show the flower heads, and thus the pixel size is not consistent between the excerpts. (For images with real relative scaling, please refer to Supplementary Section \ref{sec:flowers_real_size}.)}
\label{table:common_flower_images}
\end{figure}


\subsection{Algorithm Performance inside Survey Plots}
\label{sec:performance_inside_vegetation_squares}


\begin{table}[!b]
\centering
\scalebox{0.72}{
\begin{tabular}{|l|r|r|r|r|r|r|r|r|r|r|r|r|r|r|r|r|r|}
	\hline 
	
	
\input{confusion_matrix.tex}


\hline 
\end{tabular}
}
\caption{The table shows the confusion matrix. The columns represent what the model predicted, and the rows represent what the model should have predicted (the ground truth). The green, red, orange and brown numbers denote TP, FP, FN and confusions between two flower species, respectively.}
\label{table:confusion_matrix}
\end{table}

We compared the tablet annotations with the deep learning predictions within the survey plots. The prediction performance for each flower species can be obtained from Table \ref{table:full_field_flower_performance}. A prediction was considered for the comparison if its confidence score was greater than 0.2. The overall precision and recall were $87.0\%$ and $84.2\%$, respectively. The vast majority of the flowers present in the test data of June 14th were \textit{Knautia arvensis}, \textit{Leucanthemum vulgare} and \textit{Lotus corniculatus}. These three flower species performed well, and therefore the good overall score was mainly determined by these three flower species. All the other flower species performed worse than the overall performance indicates. 

Table \ref{table:confusion_matrix} shows the confusion matrix of this experiment. It was striking that there were only a few confusions between different flower species (brown). The much more common cases of confusion were that flowers were predicted where there was none (red) and flowers were not predicted where they should be (orange). The green entries denote the correctly predicted flowers.


\begin{table}[!b]
\centering
\scalebox{0.77}{
\begin{tabular}{|l|R{18mm}|R{18mm}|R{18mm}|R{15mm}|R{14mm}|R{14mm}|}


\hline 
\textbf{Flower Species} & \textbf{Training Instances} & \textbf{Test Instances} & \textbf{Precision} & \textbf{Recall} & \textbf{mAP} & \textbf{F1 Score}    \\
\hline 
\textit{A. vulneraria} & 196 & 6 & 20.0\% & 16.7\% & 0.056 & 0.182 \\
\textit{C. jacea} & 742 & 53 & 73.0\% & 50.9\% & 0.382 & 0.600 \\
\textit{C. biennis} & 124 & 21 & 36.8\% & 66.7\% & 0.325 & 0.475 \\
\textit{D. carthusianorum} & 20 & 34 & 100.0\% & 23.5\% & 0.235 & 0.381 \\
\textit{G. mollugo} & 546  & 16 & 19.5\% & 50.0\% & 0.100 & 0.281 \\
\textit{K. arvensis} & 429 & 438 & 89.6\% & 94.1\% & 0.879 & 0.918 \\
\textit{L. vulgare} & 928 & 1022 & 96.5\% & 88.6\% & 0.861 & 0.924 \\
\textit{L. corniculatus} & 2153 & 1026 & 87.4\% & 85.5\% & 0.772 & 0.864 \\
\textit{O. viciifolia} & 92 & 95 & 77.6\% & 47.4\% & 0.407 & 0.588 \\
\textit{R. alectorolophus} & 23 & 26 & 61.5\% & 30.8\% & 0.218 & 0.410 \\
\textit{S. pratensis} & 133 & 15 & 50.0\% & 80.0\% & 0.436 & 0.615 \\
\textit{T. pratense} & 109  & 7 & 9.5\% & 57.1\% & 0.104 & 0.163 \\
\hline
Overall & 5495  & 2759 & 87.0\% & 84.2\% & 0.398 & 0.855 \\

\hline 
\end{tabular}
}

\caption{Performance of the prediction algorithm on all flower species present in the field on June 14th. The numbers in the \textit{Training Instances} and \textit{Test Instances} columns refer to the ground truth annotations. The overall scores of the performance metrics were weighted means. mAP = mean average precision.}
\label{table:full_field_flower_performance}
\end{table}

Table \ref{table:full_field_flower_performance} shows that the flowers with little training data tended to not perform well. The question is whether this low performance was due to the lack of enough training data or because assigning an inversely proportional weight to each class during training is not sufficient to regularize the loss function. Therefore, we trained a separate network in which the three best performing flowers (\textit{Leucanthemum vulgare}, \textit{Lotus corniculatus} and \textit{Knautia arvensis}) were ignored and treated as background. With the mAP rising from $25.2\%$ to $31.5\%$ (F1 score improving from $47.0\%$ to $51.3\%$), a certain improvement could be seen. Therefore, the possibility of leveraging two separately trained networks was not further evaluated. 

\begin{figure}
\centering
\includegraphics[width=1.0\textwidth]{figures/common_errors.png}
\caption{Selection of typical mispredictions. All thin bounding boxes are correct predictions. The bold red bounding boxes denote false positive and the bold violet bounding boxes denote false negative predictions. There are various explanations for the mispredictions: Overlapping flowers (a), partially withered flowers (b and e), collections of flowers (c), missing ground truth annotations (d) and flowers that are missing in the training data (f).}
\label{fig:typical_errors}
\end{figure}

When looking at the predictions, there were various sources of errors apparent. Some examples can be seen in Fig. \ref{fig:typical_errors}. For \textit{Leucanthemum vulgare}, a typical error occured where two instances were very close to each other as in image a). In that case, often only one of the two flowers was detected. The missing annotation was not caused by the non-maximum suppression algorithm, as a closer look disclosed. Another typical source of errors were flowers that were on the verge of fading. In the case of image b), two flowers were detected that were not annotated in the ground truth because the botanical expert considered the flowers to be faded already. Even when manually counting the flowers, it was sometimes difficult to decide if a flower should be counted or not because of the seamless transition from blooming to faded. Two main problems existed for \textit{Lotus corniculatus}. First, the blooms of \textit{Lotus corniculatus} were often arranged as small inflorescences, as visible in image a) to the bottom left or in image c). In some cases, the network predicted the blooms of an inflorescence as individual instances whereas in the ground truth, the whole inflorescence was annotated as one instance. The opposite case was common as well. The second problem of \textit{Lotus corniculatus} were FP predictions caused by missing ground truth annotations [as in image d)]. These problems are further discussed in Section \ref{sec:discussion_comparison_to_traditional_method}. The main error source for \textit{Knautia arvensis} were blooms that looked different because they were wilting as for example in image e). In image f), the model erroneously predicted a \textit{Knautia arvensis} where there was a \textit{Anacamptis pyramidalis} flower. \textit{Anacamptis pyramidalis} was not included in the training because too few training instances existed.

\subsection{Prediction on a Whole Meadow}
\label{sec:full_field_prediction}
% \label{sec:performance_outside_vegetation_squares}

%The idea of the experiments in this section is to simulate an as realistic as possible situation. The data of one of the five flights is entirely used as test data. $90\ \%$ of the data of all other flights is used as training data and $10\ \%$ as validation data.

\begin{table}[b]
\centering
\scalebox{0.82}{
\begin{tabular}{|l|L{30mm}|L{30mm}|L{30mm}|}
	\hline \textbf{Flower}  & \textbf{Drone-based Prediction}  & \textbf{Extrapolation of Manual Counts}  & \textbf{Relative Difference}  \\
	\hline 
    \textit{Centaurea jacea}  &  456  &  505 & 10.7\%  \\
    \textit{Knautia arvensis}  &  8059  &  8308 & 3.1\%  \\
    \textit{Leucanthemum vulgare}  &  7044  &  10778 & 53.0\%  \\
    \textit{Lotus corniculatus*} & 50365 & 51139 & 1.5\% \\
    \textit{Onobrychis viciifolia}  &  595  &  3761 & 532\% \\
    \textit{Salvia pratensis}  &  209  &  673 & 222\% \\
	\hline 
\end{tabular}
}
\caption{Predictions on the whole field of 730 square meters. *The $50365$ predicted \textit{Lotus corniculatus} flowers were calculated as the multiplicative of the actual predictions of the network ($19389$) and a ratio of $2.6$. The numbers in Table \ref{table:traditional_method_vs_tablet_annotations} suggest that there are on average 2.6 blooms per prediction.}
\label{table:predictions_vs_extrapolations}
\end{table}

Counting flowers in small, representative areas of a field and extrapolating these counts to the area of the whole field is a common method in field ecology. We compared the predictions of the deep learning model on the whole test field with the extrapolation of the flowers manually counted within the vegetation squares. The numbers of manually counted flowers were extrapolated to the size of the whole field, which was 730 square meters. Table \ref{table:predictions_vs_extrapolations} lists all flowers that were detected reasonably well inside the survey plots by the deep learning model. For each flower species, the number of deep learning detections in the whole field was listed as well as the number of flowers predicted by the extrapolation of the manual counts.  

For \textit{Centaurea jacea}, \textit{Knautia arvensis} and \textit{Lotus corniculatus}, the number of drone-based predictions was very similar to the extrapolation of the manually counted number of flowers. The results were within $11\%$, $3\%$ and $2\%$, respectively. According to heatmaps generated from the drone-based predictions (see Section \ref{sec:heatmaps}), these were also the flowers that were relatively evenly distributed. The extrapolation of the manually counted number of \textit{Leucanthemum vulgare} flowers was $53\%$ higher than the number of drone-based predictions. 

\subsection{Density Distribution Maps}
\label{sec:heatmaps}


The heatmaps in Fig. \ref{fig:additional_heatmaps} depict the abundance of selected individual flowers in one of our test fields on June 14th. The three heatmaps for \textit{Leucanthemum vulgare}, \textit{Lotus corniculatus} and \textit{Knautia arvensis} were generated from the orthomosaic.


\begin{figure}[!]
\centering
\includegraphics[width=1.0\textwidth]{figures/heatmaps/bluemli.png}
\caption{Heatmaps of our main test site showing the abundance density for A) \textit{Knautia arvensis}, B) \textit{Leucanthemum vulgare} and C) \textit{Lotus corniculatus}. Image D) depicts the image coverage of the field. }
\label{fig:additional_heatmaps}
\end{figure}

\begin{figure}[!]
\centering
\includegraphics[width=1.0\textwidth]{figures/timeseries.png}
\caption{Time series of the distribution of \textit{Leucanthemum vulgare} and \textit{Lotus corniculatus} in our main test field.}
\label{fig:timeseries}
\end{figure}


Figure \ref{fig:timeseries} contains a time series of an excerpt of our main test site. It illustrates the difference in the abundance evolution of \textit{Leucanthemum vulgare} and \textit{Lotus corniculatus}. It is conspicuous that the \textit{Lotus corniculatus} population was much more evenly distributed than the \textit{Leucanthemum vulgare} population. \textit{Leucanthemum vulgare} had a peak population on June 6th, whereas on July 3rd, the population was almost completely faded. The peak population of \textit{Lotus corniculatus} was much less pronounced. 

\subsection{Impact of Ground Sampling Distance}
\label{sec:predictions_on_simulated_resolutions}


\begin{table}[b]
\centering
\scalebox{0.60}{
\begin{tabular}{L{24mm} L{24mm} L{24mm} L{24mm} L{24mm} L{24mm} L{24mm}}


 \includegraphics[width=24mm]{figures/resolution/25_1.png} &
 \includegraphics[width=24mm]{figures/resolution/28.png} &
 \includegraphics[width=24mm]{figures/resolution/30.png} &
 \includegraphics[width=24mm]{figures/resolution/32.png} & 
 \includegraphics[width=24mm]{figures/resolution/33.png} &
 \includegraphics[width=24mm]{figures/resolution/34.png} &
 \includegraphics[width=24mm]{figures/resolution/35.png} \\
 
1.0 mm/pixel & 1.4 mm/pixel &  2.0 mm/pixel & 3.3 mm/pixel & 5.0 mm/pixel & 10 mm/pixel & 20 mm/pixel
  

\end{tabular}
}
\captionof{figure}{Ground sampling distance degradation on an excerpt of an aerial image.} 
\label{figure:example_resolution_decrease}
\end{table}


%\caption{Resolution degradation on an excerpt of an aerial image.}
%\label{figure:example_resolution_decrease}

%The higher the drone can fly the more area can be covered with a single drone flight. 


Figure \ref{figure:example_resolution_decrease} demonstrates the effect of decreasing ground sampling distance on an exemplary excerpt of an aerial image containing a \textit{Leucanthemum vulgare} flower and a \textit{Lotus corniculatus} inflorescence. Figures \ref{fig:f1} and \ref{fig:map} illustrate the effect of decreasing ground resolution on the F1 score and the mAP, respectively. Both figures show that down to a ground sampling distance (GSD) of 5 mm, there was a marginal decrease in prediction performance. Further decreasing the GSD to 10 and 20 mm per pixel had noticeable negative effects on the model's performance. As expected, the performance of small flowers such as those of \textit{Lotus corniculatus} decreased disproportionately because at a certain ground resolution they simply became indistinguishable. The average size of a \textit{Lotus corniculatus} flower was around 16 mm. The performance of larger flowers such as those of \textit{Leucanthemum vulgare} (40 mm) and \textit{Knautia arvensis} (34 mm) degraded notably more slowly. The graphs for the precision and recall metrics were omitted because the trends were equivalent to the trends of the F1 score and the mAP metric.

\begin{figure}
\centering
\includegraphics[width=0.6\textwidth]{figures/f1.png}
\caption{Evolution of the F1 score over various simulated ground resolutions.}
\label{fig:f1}
\end{figure}

\begin{figure}
\centering
\includegraphics[width=0.6\textwidth]{figures/mAP.png}
\caption{Evolution of the mean average precision (mAP) over various simulated ground resolutions.}
\label{fig:map}
\end{figure}
