# Supplementary material for: Flower Mapping in Grasslands With Drones and Deep Learning
Source: Front Plant Sci. 2022 Feb 9;12:774965. doi: 10.3389/fpls.2021.774965 (PMC8864122; doi:10.3389/fpls.2021.774965)
Supplement: Supplementary file 1 [file Data_Sheet_1.ZIP › Flower mapping - research article_r1/supplement.tex]

\appendix
\section{Supplementary Materials}


\subsection{FieldAnnotator Android Application}
\label{sec:tablet_annotation}

For the annotations, an Android tablet application called FieldAnnotator has been developed. It can be downloaded from the Google Play Store. The advantage of being able to make the annotations on a tablet is that they can be made directly in the field. This is necessary because some flowers can be very hard to distinguish on the image alone. If one can compare the image with the actual flowers on site, the quality of the training data can be improved, and thus the number of false annotations can be minimized. 

\begin{figure}[hb!]
\centering
\includegraphics[width=0.9\textwidth]{figures/PhenoAnnotator.png}
\caption{Screenshot of the main window of the FieldAnnotator application for Android.}
\label{fig:annotation_tool}
\end{figure}

A screenshot of the main window of the annotation application can be seen in Fig. \ref{fig:annotation_tool}. The output folder created by the image preprocessing tool mentioned in Supplementary Section A.1 can be copied onto the Android tablet and imported into the annotation application (1). The orthophoto is then displayed to the user. If the geoinformation is included in the metadata file, the user's GPS location is indicated on top of the image (2). This helps the user navigate through the field. The displayed image can be zoomed in to a level at which the individual pixels are visible. If the user clicks on any location in the image, the annotation settings on the right appear. The user can select the type of flower from the list (3). Next to each flower in the list, the number of already recorded occurrences is indicated in brackets. If necessary, the position of an annotation can be finetuned by using the four buttons on the bottom (4). The user can dismiss the annotation in processing by clicking on "cancel/delete" (5) or save it by clicking on "save" (6). Optionally, instead of a point annotation, a polygon can be drawn around a region. To do so, the switch at the bottom (7) has to be activated. Already saved annotations can also be edited or deleted by simply clicking on them inside the image. By clicking on the menu button on the upper left (8), the settings screen can be opened. There, the user can edit the list of flowers either manually or by importing a predefined list from a csv file. Also, an export of the flower list to a csv file is possible. Furthermore, some zoom settings such as the maximal zoom level or the zoom level at which the annotations should be displayed to the user can be set. The application continuously saves the annotations to a json file in the project folder. The application is programmed in Kotlin.

\subsection{Supplementary Results: Faster R-CNN Parameter Tuning}

\label{sec:parameter_tuning}

Table \ref{table:parameter_tuning} shows the effects of certain parameter choices for the Faster R-CNN architecture. For each column in Table \ref{table:parameter_tuning}, a network was trained and evaluated on the same data. All results were weighted average values across all flower species, meaning that all TP, FP and FN values had been summed up across all flower species before precision, recall and F1 score were calculated using these summed-up values. All predictions having a confidence score below 0.2 were ignored for the evaluation. Having a limited amount of data available, we decided to use $70\%$ of the images from each flight for training, $20\%$ for testing and $10\%$ for validating. This splitting strategy ensured that the majority of the data was used for training but still large enough portions were available for validation and testing.

\begin{table}
\centering
\scalebox{0.65}{
\begin{tabular}{|l|p{14mm}|p{12mm}|p{12mm}|p{12mm}|p{12mm}|p{12mm}|p{12mm}|p{12mm}|p{12mm}|}
	\hline & Original Image & \multicolumn{6}{l|}{Upscaled Image} & \multicolumn{2}{p{24mm}|}{Various Image Scales}        \\
	\hline 
	Training Overlap & & & Yes & Yes & & Yes & Yes & Yes & Yes \\
	Data Augmentation & & & &  Yes & Yes & Yes & Yes & Yes & Yes \\
    Anchor Size 128 & & & & & & Yes & & & \\
	Stride 16 & & & & & & & Yes & &  \\
	Multiple Scales & & & & & & & & & Yes  \\
	\hline 
	\textbf{Precision} & 81.7\% & 82.1\% & 82.3\% & 84.7\% & 85.2\% & 85.2\% & 86.1\% & 85.7\% & 73.4\% \\
	\textbf{Recall} & 79.5\% & 83.9\% & 81.8\% & 84.3\% & 83.8\% & 83.6\% & 81.7\% & 76.6\% & 70.9\% \\
	\textbf{F1 Score} & 0.806 & 0.830 & 0.820 & 0.845 & 0.845 & 0.844 & 0.838 & 0.809 & 0.721 \\
	\textbf{mAP} & 0.575 & 0.668 & 0.634 & 0.686 & 0.680 & 0.671 & 0.619 & 0.588 &  0.485\\

	\hline 
\end{tabular}
}

\caption{Performance of various parameter configurations.}
\label{table:parameter_tuning}
\end{table}

As the first column of Table \ref{table:parameter_tuning} shows, using the original image size mainly hurt the recall metric. The low recall value indicates that many flowers were not detected by the trained network. Upscaling the images mitigated this problem, as can be seen from the other columns of Table \ref{table:parameter_tuning}. In all configurations marked with \textit{Upscaled Image}, the image data was tiled into 450 times 450 pixel tiles. Each such tile was then upscaled to a 900 times 900 pixel tile. The drawback was that this step slowed down the training and prediction process. 

The effect of adding a training overlap was not clear. Whereas recall, F1 score and mAP slightly dropped when compared with the configuration with only upscaled images (Column 3 vs. Column 2 in Table \ref{table:parameter_tuning}), in combination with data augmentation options, the performance of these three metrics was better with a training overlap (Column 5 vs. Column 4 in Table 7). The opposite happened with the precision metric.

Using data augmentation techniques and a training overlap within the training pipeline resulted in the best performance in terms of recall, F1 score and mAP. The precision metric was only insignificantly lower than in other configurations. In all other experiments, the configuration with data augmentation and training overlap was used. 

The fourth last column in Table 7 contains the results with the base anchor size set to 128 pixels instead of the default value of 256 pixels. Recall, F1 score and mAP were slightly worse than with a base anchor size of 256 pixels. The third last column in Table 7 shows the performance with the  \verb|first_stage_features_stride|, \verb|height_stride| and \verb|width_stride| parameters set to 16. The \verb|first_stage_features_stride| defines the output stride of the extracted region-proposal-network feature map. A higher  \verb|first_stage_features_stride| value has the consequence that the region proposal network of the Faster R-CNN architecture outputs a feature map with a lower resolution. The \verb|height_stride| and the \verb|width_stride| variables control the distance in pixels between two consecutive anchors. An anchor is a location within the image from which various sizes of possible bounding boxes to be evaluated are spanned. Having a large distance between two such anchors might cause the network to miss flowers that are placed between two such anchors. These changes are suggested in general by \cite{faster_rcnn} and specifically for small objects by \cite{small_objects}. Our results show that the performance was worse than with these values set to the minimum of 8. The recall value was notably lower than in the configuration with the stride values set to 8. This is an indication that some flowers were missed by the prediction network due to the lower coverage of anchors and the lower resolution of the feature map. 

Training networks with images of multiple scales did not result in promising prediction performance. Nor did applying a Lab or HSV color space transformation to the images improve the detection results (experiment results not included in Table \ref{table:parameter_tuning}).


\subsection{Real Size of the Flowers}
\label{sec:flowers_real_size}

\begin{table}[b]
\centering
\scalebox{0.8}{
\begin{tabular}{l l l }

\includegraphics[height=22mm]{figures/flowers/achillea_millefolium} & 
\includegraphics[height=24mm]{figures/flowers/orchis.png} & 
\includegraphics[height=42mm]{figures/flowers/anthyllis.png}

\\
 
\textit{Achillea millefolium} & 
\textit{Anacamptis pyramidalis} & 
\textit{Anthyllis vulneraria} 
 
\\
\includegraphics[height=28mm]{figures/flowers/carum_carvi.png}  &
\includegraphics[height=25mm]{figures/flowers/centaurea.png} &
\includegraphics[height=31mm]{figures/flowers/crepis.png} 

\\

\textit{Carum carvi} &
\textit{Centaurea jacea}  &
\textit{Crepis biennis}  
 
\\

\includegraphics[height=38mm]{figures/flowers/daucus.png} &
\includegraphics[height=27mm]{figures/flowers/dianthus.png} &
\includegraphics[height=42mm]{figures/flowers/galium.png} 

\\

\textit{Daucus carota} & 
\textit{Dianthus carthusianorum} &
\textit{Galium mollugo} 

\\

\includegraphics[height=35mm]{figures/flowers/knautia.png} &
\includegraphics[height=22mm]{figures/flowers/lathyrus.png} &
\includegraphics[height=31mm]{figures/flowers/leontodon.png} 

\\
 
\textit{Knautia arvensis} &
\textit{Lathyrus pratensis} &  
\textit{Leontodon hispidus} 

\end{tabular}
}
\captionof{figure}{Excerpts from aerial images of the most common flowers. Size corresponds to the real relative scaling.}
\label{table:flower_images}
\end{table}

\begin{table}
\centering
\scalebox{0.8}{
\begin{tabular}{l l l }
 

\includegraphics[height=40mm]{figures/flowers/leucanthemum.png} &
\includegraphics[height=27mm]{figures/flowers/lotus.png} &
\includegraphics[height=25mm]{figures/flowers/lychnis.png}


\\

\textit{Leucanthemum vulgare}  &
\textit{Lotus corniculatus} &
\textit{Lychnis flos-cuculi} 
 


\\
\includegraphics[height=31mm]{figures/flowers/onobrychis.png} &
\includegraphics[height=16mm]{figures/flowers/picris.png} &
\includegraphics[height=17mm]{figures/flowers/prunella.png}
 

\\
\textit{Onobrychis viciifolia} &
\textit{Picris hieracioides} & 
\textit{Prunella vulgaris} 
 

\\
\includegraphics[height=20mm]{figures/flowers/ranunculus_acris.png} &
\includegraphics[height=33mm]{figures/flowers/ranunculus_bulbosus.png} &
\includegraphics[height=26mm]{figures/flowers/ranunculus_friesianus.png} 
 

\\


\textit{Ranunculus acris} & 
\textit{Ranunculus bulbosus} &
\textit{Ranunculus friesianus} 

\\

\includegraphics[height=51mm]{figures/flowers/rhinantus.png} &
\includegraphics[height=49mm]{figures/flowers/salvia.png} &
\includegraphics[height=29mm]{figures/flowers/tragopogon.png}

\\
\textit{Rhinanthus alectorolophus} & 
\textit{Salvia pratensis} & 
\textit{Tragopogon pratensis}  

\\
 
\includegraphics[height=32mm]{figures/flowers/trifolium.png}

\\

\textit{Trifolium pratense}

\\


\end{tabular}
}
\captionof{figure}{Excerpts from aerial images of the most common flowers. Size corresponds to the real relative scaling (continued).}
\label{table:flower_images}
\end{table}
