# Supplementary material for: Flower Mapping in Grasslands With Drones and Deep Learning
Source: Front Plant Sci. 2022 Feb 9;12:774965. doi: 10.3389/fpls.2021.774965 (PMC8864122; doi:10.3389/fpls.2021.774965)
Supplement: Supplementary file 1 [file Data_Sheet_1.ZIP › Flower mapping - research article_r1/titlepage.tex]

\begin{titlepage}
{\setlength{\parindent}{0cm}

\begin{center}
    \LARGE
    \textbf{Flower Mapping in Grasslands with Drones and Deep Learning}
    \vspace{1.5cm}
\end{center}
    
Johannes Gallmann\footnote{Department of Computer Science, ETH Zürich, Zürich, Switzerland} (Orcid ID: 0000-0003-4782-2768)

Beatrice Schüpbach\footnote{\label{agroscope_foot}Agricultural Landscape and Biodiversity Group, Agroscope, Zürich, Switzerland} (Orcid ID: 0000-0003-4090-8155)

Katja Jacot\footnoteref{agroscope_foot}

Matthias Albrecht\footnoteref{agroscope_foot} (Orcid ID: 0000-0001-5518-3455)
    
Jonas Winizki\footnoteref{agroscope_foot}

Norbert Kirchgessner\footnote{\label{KP_foot}Department of Agricultural Science, ETH Zürich, Zürich, Switzerland}

Helge Aasen\footnoteref{KP_foot}\footnote{Remote Sensing Team, Division Agroecology and Environment, Agroscope, Zürich, Switzerland}(Orcid ID: 0000-0003-4343-0476)

\vfill

Correspondence: Helge Aasen, Remote Sensing Team, Division Agroecology and Environment, Agroscope, Zürich, Switzerland. Science@helgeaasen.net


\vspace{0.8cm}

Headline: Automated Flower Abundance Mapping
\vspace{0.8cm}

}
\end{titlepage}

\newpage
